# Supplementary material for: Heterozygous Single Nucleotide Polymorphic Loci in Haploid Gametophytes of Gracilariopsis lemaneiformis (Rhodophyta)
Source: Front Genet. 2019 Dec 6;10:1256. doi: 10.3389/fgene.2019.01256 (PMC6915112; doi:10.3389/fgene.2019.01256)
Supplement: Supplementary file 1 [file DataSheet_1.xlsx]

## Sheet: Appendix S1
Appendix S1 Genotype results of 9,989 SNP loci in in two parents and 60 F1 gametophytes of Gracilariopsis lemaneiformis
CHR	POS	Ref	ALT	X	Y	ZD1	ZD10	ZD11	ZD12	ZD13	ZD14	ZD15	ZD16	ZD17	ZD18	ZD19	ZD2	ZD20	ZD21	ZD22	ZD23	ZD24	ZD25	ZD26	ZD27	ZD28	ZD29	ZD3	ZD30	ZD31	ZD32	ZD33	ZD34	ZD35	ZD36	ZD37	ZD38	ZD39	ZD4	ZD40	ZD41	ZD42	ZD43	ZD44	ZD45	ZD46	ZD47	ZD48	ZD49
scaffold19	12820	T	A	-	W	W	T	W	-	-	T	T	T	W	W	W	W	W	W	T	W	W	W	W	W	W	-	W	W	T	T	T	W	W	W	W	W	W	W	W	T	W	-	T	W	W	W	T	T
scaffold19	12837	G	A	-	R	R	G	R	-	-	G	G	G	R	R	R	R	R	R	G	R	R	R	R	R	R	-	R	R	G	G	G	R	R	R	R	R	R	R	R	G	R	G	G	R	R	R	G	G
scaffold19	12838	G	A	-	R	R	G	R	-	-	G	G	G	R	R	R	R	R	R	G	R	R	R	R	R	R	-	R	R	G	G	G	R	R	R	R	R	R	R	R	G	R	G	G	R	R	R	G	G
scaffold19	12891	T	C	-	Y	Y	T	Y	-	T	T	T	-	Y	-	Y	Y	Y	Y	T	Y	Y	Y	Y	Y	Y	-	Y	Y	T	T	T	Y	Y	Y	Y	Y	Y	Y	Y	T	Y	-	T	Y	Y	Y	T	T
scaffold19	12935	A	G	A	R	R	A	R	A	A	A	A	-	R	R	R	R	R	R	A	R	R	R	R	R	-	-	R	R	A	A	A	R	R	R	A	R	R	R	R	A	R	-	A	R	R	R	A	A
scaffold19	12962	C	G	C	S	-	C	S	C	C	C	-	-	S	S	S	S	S	S	C	S	S	S	S	S	-	-	S	S	C	C	C	S	S	S	-	S	S	S	S	C	S	-	C	S	S	S	C	C
scaffold19	12972	T	G	-	K	K	T	K	T	T	T	-	-	K	K	K	K	K	K	T	K	K	K	K	K	-	-	K	K	T	T	T	K	K	K	-	K	K	K	K	T	K	-	T	K	K	K	T	T
scaffold19	14100	G	A	G	R	R	G	R	-	G	G	G	-	-	-	G	R	R	R	-	R	R	R	R	R	R	G	R	R	G	G	G	R	R	G	R	R	R	R	R	-	R	G	G	R	R	R	G	G
scaffold19	14108	A	G	A	R	R	A	R	R	A	A	A	-	-	-	A	R	R	R	-	R	R	R	R	R	R	-	R	R	A	A	A	R	R	A	R	R	R	R	R	-	R	A	A	R	R	R	A	A
scaffold19	14324	A	G	A	R	R	A	-	A	A	A	A	-	R	-	R	R	R	R	A	R	R	R	R	R	R	-	R	R	A	A	A	R	R	R	R	R	R	R	R	A	R	-	A	R	R	R	A	A
scaffold19	14347	C	T	C	Y	Y	C	Y	-	C	C	C	-	Y	Y	Y	Y	Y	Y	C	Y	Y	Y	Y	Y	Y	-	Y	Y	C	C	C	Y	Y	Y	Y	Y	Y	Y	Y	C	Y	-	C	Y	Y	Y	C	C
scaffold19	14365	G	A	G	R	R	G	R	-	G	G	G	-	R	R	R	R	R	R	G	R	R	R	R	R	R	-	R	R	G	G	G	R	R	R	R	R	R	R	R	G	R	-	G	R	R	R	G	G
scaffold19	14383	C	A	C	M	M	C	M	-	C	C	-	-	M	M	M	M	M	M	C	M	M	M	M	M	M	-	M	M	C	C	C	M	M	M	M	M	M	M	M	C	M	-	C	M	M	M	C	C
scaffold19	14567	C	A	C	M	M	C	M	C	C	C	-	C	M	-	M	M	M	M	C	M	M	M	M	M	M	C	M	M	C	C	C	M	M	M	-	M	M	M	M	C	M	C	C	M	M	M	C	C
scaffold19	14568	G	A	G	R	R	G	R	G	G	G	-	G	R	-	R	R	R	R	G	R	R	R	R	R	R	G	R	R	G	G	G	R	R	R	-	R	R	R	R	G	R	-	G	R	R	R	G	G
scaffold19	14598	A	G	A	R	R	A	R	-	A	A	-	A	R	-	R	R	R	R	A	R	R	R	R	R	R	A	R	R	A	A	A	R	R	R	R	R	R	R	R	A	R	-	A	R	R	R	A	A
scaffold19	14606	A	G	A	R	R	A	R	-	A	A	-	A	R	R	R	R	R	R	A	R	R	R	R	R	R	A	R	R	A	A	A	R	R	R	R	R	R	R	R	A	R	-	A	R	R	R	A	A
scaffold19	14611	C	A	C	M	M	C	M	-	C	C	-	C	M	M	M	M	M	M	C	M	M	M	M	M	M	C	M	M	C	C	C	M	M	M	M	M	M	M	M	C	M	-	C	M	M	M	C	C
scaffold19	14773	A	G	A	R	R	A	R	-	-	A	-	A	R	R	R	R	R	R	A	R	R	R	R	R	R	A	R	R	A	A	A	R	R	R	-	R	R	R	R	-	R	R	A	R	R	R	A	A
scaffold19	14797	G	T	G	K	K	G	K	-	G	G	-	G	K	-	K	K	K	K	G	K	K	K	K	K	K	-	K	K	G	G	G	K	K	K	-	K	K	K	K	-	K	K	G	K	K	K	G	G
scaffold19	16365	C	G	C	S	S	C	S	C	-	C	C	-	S	S	S	S	S	S	C	S	S	S	S	S	S	C	S	S	C	C	C	S	S	S	S	S	S	S	S	S	S	-	C	S	S	S	C	C
scaffold32	7259	T	A	W	W	-	W	W	W	W	W	W	W	W	W	W	W	W	W	W	W	W	W	W	-	W	-	W	W	W	W	W	W	W	W	W	W	W	W	W	W	W	W	W	W	-	W	W	W
scaffold32	7260	A	T	W	W	W	W	-	W	W	W	-	W	W	W	W	W	W	W	W	W	W	W	W	W	W	W	W	W	W	W	W	W	W	W	W	W	W	W	W	W	W	W	W	W	-	W	W	W
scaffold32	7386	G	A	R	R	A	R	R	R	A	R	R	R	-	R	R	-	R	R	R	R	R	R	R	R	R	R	R	R	R	R	R	R	R	R	R	R	R	R	R	R	R	-	R	R	R	R	A	R
scaffold32	7387	G	T	K	K	T	K	K	K	T	K	K	K	-	K	K	-	K	K	K	K	K	K	K	K	K	K	K	K	K	K	K	K	K	K	K	K	K	K	K	K	K	-	K	K	K	K	T	K
scaffold37	2366	C	G	S	S	S	S	S	S	S	S	S	S	S	-	-	S	S	S	S	S	S	S	S	S	S	S	S	S	S	S	S	S	S	S	S	S	S	S	S	S	S	S	S	S	S	S	S	S
scaffold37	2370	T	C	Y	Y	Y	Y	Y	Y	Y	Y	Y	Y	Y	-	T	Y	Y	Y	Y	Y	Y	Y	Y	Y	Y	Y	Y	Y	Y	Y	Y	Y	Y	Y	Y	Y	Y	Y	Y	Y	Y	-	Y	Y	Y	Y	-	Y
scaffold37	2377	G	A	R	R	R	R	R	R	R	R	R	R	R	-	-	R	-	R	R	R	R	R	R	R	R	R	R	R	R	R	R	R	R	R	R	R	R	R	R	R	R	-	R	R	R	-	-	R
scaffold37	2412	C	T	Y	Y	Y	Y	Y	-	Y	Y	Y	Y	Y	-	Y	Y	Y	Y	Y	Y	Y	Y	Y	Y	Y	Y	Y	Y	Y	Y	Y	Y	Y	Y	Y	Y	Y	Y	Y	Y	Y	Y	Y	Y	Y	Y	Y	Y
scaffold42	73	G	A	R	R	A	R	R	-	R	A	A	A	A	A	-	R	-	R	A	R	R	R	R	-	R	R	R	R	A	R	A	R	R	A	A	A	R	A	-	R	R	A	R	A	R	R	R	R
scaffold42	88	C	G	S	S	C	S	C	C	S	C	S	C	C	C	-	S	C	S	C	C	S	S	C	C	-	S	C	C	C	S	C	S	S	C	C	C	C	C	C	C	S	C	S	C	S	S	C	S
scaffold42	92	A	C	M	M	M	M	M	M	M	M	M	M	M	M	M	M	M	M	M	M	M	M	M	M	M	M	M	M	M	M	M	M	M	M	M	M	M	M	M	M	M	M	M	M	M	M	M	M
scaffold42	123	C	T	T	T	T	T	T	T	T	T	T	T	T	T	T	T	T	T	T	T	T	T	T	T	T	T	T	T	T	T	T	T	T	T	T	T	T	T	T	T	T	T	T	T	T	T	T	T
scaffold42	126	A	G	-	A	A	A	A	A	A	A	R	A	A	A	-	-	A	-	A	R	R	A	A	A	A	A	A	A	A	A	R	A	A	A	A	A	A	A	R	A	A	A	A	A	A	A	A	A
scaffold42	127	G	T	K	-	K	K	G	G	G	G	G	K	G	-	G	G	G	G	K	G	G	K	K	G	K	G	G	G	K	G	G	G	K	G	G	K	G	K	K	G	K	G	G	G	K	K	K	G
scaffold42	128	T	A	W	W	W	T	W	-	W	W	W	W	W	W	W	W	W	W	T	W	W	W	W	W	W	W	W	W	W	W	W	W	W	W	W	W	W	W	W	W	W	W	W	W	W	T	-	W
scaffold52	150	T	G	K	K	K	K	K	K	-	K	K	-	G	-	K	K	K	K	-	-	K	K	K	K	K	-	K	K	-	K	K	K	K	K	K	K	K	K	K	-	K	K	K	K	K	K	-	K
scaffold52	152	C	T	Y	Y	Y	Y	Y	Y	-	Y	Y	-	T	-	Y	Y	Y	Y	-	-	Y	Y	Y	Y	Y	-	Y	Y	-	Y	Y	Y	Y	Y	Y	Y	Y	Y	Y	-	Y	Y	Y	Y	Y	Y	-	Y
scaffold67	3574	T	C	Y	-	Y	Y	Y	Y	Y	Y	-	Y	Y	Y	Y	Y	Y	Y	Y	Y	Y	Y	Y	Y	Y	Y	Y	Y	Y	Y	-	Y	-	Y	Y	Y	Y	-	Y	Y	Y	Y	Y	Y	Y	Y	Y	Y
scaffold67	3606	G	C	S	-	S	S	S	S	-	S	-	S	S	S	S	S	-	S	S	S	S	S	S	S	S	-	S	S	S	S	S	S	-	S	S	S	S	S	S	S	S	S	S	S	S	S	S	S
scaffold68	428	A	G	G	G	-	G	G	G	-	G	G	-	G	-	G	G	-	G	G	G	G	G	G	-	G	G	G	G	G	G	G	G	G	G	G	G	G	G	G	G	G	G	G	G	-	G	G	G
scaffold68	473	C	T	T	T	T	T	T	T	-	T	T	-	T	T	T	T	T	T	T	T	T	T	T	T	T	T	T	T	T	T	T	T	T	T	T	T	T	T	T	T	T	T	T	T	T	T	T	T
scaffold68	513	A	G	G	G	G	G	G	G	-	G	G	G	G	G	G	G	G	G	G	G	G	G	G	G	G	-	G	G	G	G	G	G	G	G	G	G	G	G	G	G	G	G	G	G	G	G	G	G
scaffold68	517	G	A	R	R	-	R	R	-	-	R	R	R	-	R	R	R	R	R	R	R	R	R	R	R	R	-	R	R	R	R	R	R	R	R	R	R	R	R	R	R	R	R	R	R	R	R	R	R
scaffold68	601	A	G	R	R	R	R	R	R	R	R	-	R	R	R	R	R	R	R	R	R	R	R	R	R	R	R	R	R	-	R	R	R	R	R	R	R	A	R	R	R	R	-	-	R	R	R	R	R
scaffold68	644	A	G	A	R	R	R	R	R	-	R	-	R	R	-	R	R	R	R	R	R	R	R	R	R	R	R	R	R	-	R	R	R	R	R	R	R	-	R	R	R	R	R	R	R	R	R	R	R
scaffold68	671	A	C	M	M	M	M	M	M	M	M	M	M	M	M	M	M	M	M	M	M	M	M	M	M	M	M	M	M	M	M	-	M	M	M	M	M	M	M	M	M	M	M	M	M	M	M	M	M
scaffold68	727	T	C	Y	Y	Y	Y	Y	Y	Y	Y	Y	Y	Y	Y	Y	Y	Y	Y	Y	Y	Y	Y	Y	Y	Y	Y	Y	Y	Y	Y	Y	Y	Y	Y	Y	Y	Y	Y	Y	Y	Y	Y	Y	Y	Y	Y	Y	Y
scaffold68	2315	T	G	K	-	K	K	K	-	-	K	-	K	K	K	K	K	K	K	K	K	K	K	T	K	K	K	K	K	K	K	K	K	K	K	K	K	-	K	K	K	K	K	K	K	K	K	K	K
scaffold77	15047	C	T	Y	Y	Y	Y	Y	-	Y	Y	Y	Y	Y	Y	Y	-	Y	Y	-	-	Y	Y	Y	Y	Y	Y	Y	Y	Y	Y	Y	Y	Y	Y	Y	Y	Y	Y	-	Y	Y	Y	Y	Y	Y	Y	Y	Y
scaffold77	15064	T	C	Y	Y	Y	-	Y	-	Y	Y	Y	Y	Y	-	Y	Y	Y	Y	-	-	Y	Y	Y	Y	Y	Y	Y	Y	Y	Y	Y	Y	Y	Y	Y	Y	Y	Y	Y	Y	Y	Y	Y	Y	Y	Y	Y	Y
scaffold77	15114	A	C	M	M	-	M	M	-	M	M	M	M	M	M	-	M	M	M	M	M	M	M	M	M	M	M	M	M	M	M	M	M	M	M	M	M	M	M	M	M	M	M	M	M	M	M	-	M
scaffold77	15208	C	A	-	M	M	M	M	-	M	M	-	M	M	M	-	M	M	M	-	M	M	M	M	M	M	M	M	M	M	M	M	M	M	M	M	M	M	M	M	M	M	M	M	C	M	M	-	M
scaffold78	6976	T	G	-	K	K	K	K	K	K	K	K	K	K	K	K	K	K	K	K	K	K	K	K	K	K	K	K	K	K	K	K	K	K	K	K	K	K	K	K	K	K	K	K	K	K	K	K	K
scaffold88	5962	A	T	W	T	T	W	W	W	-	W	W	-	W	W	T	W	W	T	W	W	W	W	T	W	W	-	T	W	W	W	W	W	W	W	W	W	W	T	W	W	W	T	W	W	T	W	W	W
scaffold88	5987	T	C	T	Y	Y	T	-	T	Y	T	Y	Y	T	Y	-	Y	T	Y	-	T	Y	T	Y	T	T	Y	Y	T	Y	T	Y	Y	T	Y	Y	T	T	Y	Y	T	Y	Y	T	Y	Y	Y	Y	Y
scaffold88	5990	G	A	-	G	G	-	G	G	G	R	G	-	G	G	G	G	R	G	G	R	G	R	G	R	R	G	G	G	G	R	G	G	R	G	G	G	R	G	G	G	G	G	-	G	-	G	G	G
scaffold88	5992	T	C	T	T	T	Y	-	Y	T	Y	T	T	T	T	T	T	Y	T	T	Y	T	Y	T	Y	-	T	T	Y	T	T	T	T	Y	T	T	Y	Y	T	T	Y	T	T	-	T	T	T	T	T
scaffold88	6003	T	G	K	G	G	K	G	-	G	K	G	G	G	K	G	K	-	G	K	-	G	K	G	K	K	G	G	K	G	K	-	G	K	K	-	K	K	G	K	K	G	G	K	K	G	G	K	-
scaffold88	6032	T	C	Y	C	C	Y	C	-	C	Y	C	C	C	Y	C	Y	-	C	Y	C	C	Y	-	Y	Y	C	C	Y	C	Y	C	C	Y	Y	-	Y	Y	C	Y	Y	C	C	Y	C	C	C	C	C
scaffold88	6091	T	G	G	G	G	G	G	G	G	G	G	G	G	G	G	G	G	G	G	G	G	G	G	G	G	G	G	G	G	G	G	G	G	G	G	G	G	G	G	G	G	G	G	G	G	G	G	G
scaffold88	6096	G	A	R	R	G	R	R	R	R	R	R	G	G	G	G	G	R	G	-	R	G	R	G	R	R	G	G	R	G	R	R	R	R	R	R	R	R	-	G	R	G	G	R	G	R	G	G	G
scaffold88	6125	G	T	G	K	K	G	K	G	K	G	K	K	K	K	K	K	G	K	K	G	K	G	K	G	G	K	K	G	K	G	K	K	G	K	K	G	G	K	K	K	K	K	G	K	K	K	K	K
scaffold88	6146	T	A	-	T	T	-	T	T	T	-	T	T	T	T	T	T	T	T	T	-	T	-	T	W	-	T	T	T	T	-	T	T	W	T	T	-	W	T	T	T	T	T	W	T	T	T	T	T
scaffold88	6149	G	A	R	G	G	R	G	R	-	R	G	G	G	G	G	G	G	G	G	R	G	R	G	R	R	G	G	R	G	R	G	G	R	-	-	R	R	G	G	R	G	G	R	G	G	G	G	G
scaffold88	6164	A	G	R	G	G	R	-	R	G	R	G	R	-	G	R	R	R	G	-	-	G	R	G	R	R	-	G	R	G	R	R	G	R	R	R	R	R	G	R	R	G	G	R	G	R	G	R	R
scaffold88	6165	T	C	Y	C	C	Y	-	Y	C	Y	C	Y	-	C	Y	Y	Y	C	-	-	C	Y	C	Y	Y	Y	-	Y	C	Y	Y	C	Y	Y	Y	Y	Y	C	Y	Y	C	C	Y	C	Y	C	Y	Y
scaffold88	6173	G	C	-	G	G	S	G	-	G	S	G	G	G	G	G	G	G	G	G	S	G	G	G	G	G	G	G	S	G	-	G	G	-	G	G	G	S	G	G	G	G	G	G	G	G	G	G	G
scaffold88	6232	A	G	R	R	G	R	-	R	-	R	G	-	R	R	R	R	R	G	R	R	G	R	R	R	R	R	R	R	-	R	R	R	R	-	R	R	R	-	R	R	R	G	R	G	R	R	R	G
scaffold88	6247	A	G	R	R	G	R	G	R	G	R	G	-	R	R	R	R	R	G	R	R	G	R	-	R	R	R	-	R	G	R	R	R	R	G	R	R	R	G	R	R	R	G	-	G	G	R	R	G
scaffold88	6273	T	C	Y	-	C	Y	C	Y	C	Y	C	C	Y	Y	Y	Y	Y	C	-	-	C	Y	Y	Y	Y	Y	C	Y	C	Y	Y	Y	Y	Y	Y	Y	Y	C	Y	Y	Y	C	Y	C	-	Y	C	Y
scaffold88	6312	G	A	-	G	G	R	R	-	G	R	G	G	G	G	G	G	-	G	G	-	G	R	G	G	-	-	G	R	G	R	G	G	R	-	G	R	G	G	G	G	G	G	R	G	G	G	G	G
scaffold92	318	A	C	M	M	M	M	M	-	M	M	M	M	M	M	M	-	M	A	M	-	M	M	M	M	M	M	M	M	M	M	M	M	M	M	M	-	M	M	M	M	M	M	M	M	M	M	M	M
scaffold92	320	A	C	M	M	M	M	M	-	M	M	M	M	M	M	M	-	M	A	M	-	M	M	M	M	M	M	M	M	M	M	M	M	M	M	M	M	M	M	M	M	M	M	M	M	M	M	M	M
scaffold92	406	G	A	R	R	R	R	R	R	R	R	R	R	R	R	R	R	R	R	R	R	R	R	R	R	R	R	R	R	R	R	R	R	R	R	R	R	R	R	R	R	R	R	R	R	R	R	R	R
scaffold92	426	G	A	A	A	A	A	A	A	-	A	A	-	A	A	A	A	-	A	A	A	A	A	A	A	-	A	A	A	A	A	A	A	A	A	A	A	A	A	A	A	A	A	A	A	A	A	A	A
scaffold92	503	T	C	Y	Y	Y	Y	Y	Y	Y	Y	Y	Y	Y	Y	Y	Y	Y	Y	Y	Y	Y	Y	Y	Y	Y	Y	Y	Y	Y	Y	Y	Y	Y	Y	Y	Y	Y	Y	Y	Y	Y	Y	Y	Y	-	Y	Y	Y
scaffold92	610	T	G	K	K	K	K	K	K	K	K	K	K	-	K	K	K	K	K	K	K	K	K	K	K	K	K	K	K	K	K	K	K	K	K	K	K	K	K	K	K	K	K	K	K	K	K	K	K
scaffold92	611	T	C	Y	Y	Y	Y	Y	Y	Y	Y	Y	Y	-	Y	Y	Y	Y	-	Y	Y	Y	Y	Y	Y	Y	Y	Y	Y	Y	Y	Y	Y	Y	Y	Y	Y	Y	Y	Y	Y	Y	Y	Y	Y	Y	Y	Y	Y
scaffold92	636	T	C	Y	Y	Y	Y	Y	Y	T	Y	Y	Y	-	Y	Y	Y	Y	-	Y	-	Y	Y	Y	Y	Y	Y	Y	Y	Y	Y	Y	Y	Y	Y	Y	Y	Y	Y	Y	Y	Y	Y	Y	Y	Y	Y	Y	Y
scaffold92	673	G	A	R	R	R	R	R	R	G	R	R	R	R	R	R	R	R	R	R	R	R	R	G	R	R	R	R	R	R	R	R	R	R	R	R	R	R	R	R	R	R	R	R	R	R	R	R	R
scaffold92	759	C	G	G	G	-	G	G	G	G	G	G	-	G	G	G	G	-	G	G	G	G	G	G	-	G	-	G	G	G	G	G	G	G	G	G	G	G	G	G	G	G	G	G	G	-	G	G	G
scaffold103	51038	C	A	A	A	-	A	A	A	-	A	A	A	A	A	A	A	A	A	A	-	A	A	A	A	A	-	A	A	A	A	A	A	A	A	A	A	A	A	A	A	A	A	A	A	A	A	A	A
scaffold103	51111	C	T	Y	Y	Y	Y	Y	Y	-	Y	Y	Y	Y	-	Y	Y	-	Y	Y	-	-	Y	Y	Y	-	Y	Y	Y	Y	Y	Y	Y	Y	Y	Y	Y	Y	Y	-	Y	Y	Y	Y	Y	Y	Y	Y	Y
scaffold103	51123	T	C	Y	Y	Y	Y	Y	Y	-	Y	Y	Y	Y	-	Y	Y	-	Y	Y	Y	-	Y	Y	Y	-	Y	Y	Y	Y	Y	Y	Y	Y	Y	Y	Y	Y	Y	-	Y	Y	Y	Y	Y	Y	Y	Y	Y
scaffold103	51186	T	A	W	W	W	W	W	W	W	W	W	W	W	T	W	W	W	W	W	-	W	W	W	W	W	W	W	W	W	W	W	W	W	W	W	W	W	W	W	W	W	W	W	W	W	W	W	W
scaffold108	19292	A	C	C	C	C	C	C	C	-	C	C	-	C	C	C	C	C	C	-	C	C	C	C	C	C	C	C	C	C	C	C	C	C	C	C	C	C	C	C	C	C	-	C	C	-	C	C	C
scaffold118	2490	T	A	W	W	W	W	W	W	W	W	W	-	W	-	W	W	W	-	-	W	W	-	W	W	W	W	W	W	W	W	W	W	W	-	-	W	W	W	W	W	-	W	W	W	W	W	W	W
scaffold118	2504	C	T	Y	Y	Y	Y	Y	Y	Y	Y	Y	-	Y	-	Y	Y	Y	-	Y	Y	Y	Y	Y	Y	Y	Y	Y	Y	Y	Y	Y	Y	Y	Y	-	Y	Y	Y	Y	Y	-	Y	Y	Y	Y	Y	Y	Y
scaffold118	2526	C	A	M	M	M	M	M	M	M	M	M	-	M	-	M	M	M	-	M	M	M	M	M	-	M	M	M	M	M	M	M	M	M	M	-	M	M	M	M	M	M	M	M	M	M	M	M	M
scaffold118	2531	A	G	R	R	R	R	R	R	R	R	R	-	R	-	R	R	R	-	R	R	R	R	R	R	R	R	R	R	R	R	R	R	R	R	-	R	R	R	R	R	R	R	R	R	R	R	R	R
scaffold118	2535	C	T	Y	Y	-	Y	Y	Y	Y	Y	Y	-	Y	-	Y	Y	Y	-	Y	Y	Y	Y	Y	Y	Y	Y	Y	Y	Y	Y	Y	Y	Y	Y	Y	Y	Y	Y	Y	Y	Y	Y	Y	Y	Y	Y	Y	Y
scaffold118	2630	A	C	M	M	M	M	M	M	M	M	-	M	M	M	M	M	M	M	M	M	M	M	M	M	M	M	M	M	M	M	M	M	M	M	M	M	M	M	M	M	M	M	M	M	M	M	M	M
scaffold118	2656	C	T	T	T	T	T	T	T	T	T	-	T	T	-	T	T	T	T	T	T	T	T	T	T	T	T	T	T	T	T	T	T	T	T	T	T	T	T	T	T	T	T	T	T	T	T	T	T
scaffold118	2696	G	A	A	A	A	A	A	A	A	A	-	A	A	A	A	A	A	A	A	-	A	A	A	A	A	A	A	A	A	A	A	A	A	A	A	A	A	A	A	A	A	A	A	A	A	A	A	A
scaffold118	2746	T	A	A	A	A	A	A	A	-	A	-	A	A	-	A	A	A	A	-	A	A	-	A	A	-	A	A	A	A	A	A	A	A	A	A	A	A	A	A	A	A	A	A	A	A	A	A	A
scaffold118	2759	C	T	Y	Y	Y	Y	Y	Y	Y	Y	Y	Y	Y	Y	Y	Y	Y	Y	Y	Y	Y	Y	Y	Y	Y	Y	Y	Y	Y	Y	Y	Y	Y	Y	Y	Y	Y	Y	Y	Y	Y	Y	Y	Y	Y	Y	Y	Y
scaffold118	2831	T	C	Y	Y	Y	Y	Y	Y	Y	Y	Y	Y	Y	Y	Y	Y	Y	Y	Y	Y	Y	Y	Y	Y	Y	-	Y	Y	Y	Y	Y	Y	Y	Y	Y	Y	Y	Y	Y	Y	Y	Y	Y	Y	Y	Y	Y	Y
scaffold118	2855	C	A	M	M	M	M	M	M	M	M	M	M	M	M	M	M	M	M	M	M	M	M	-	M	M	-	-	M	M	M	M	M	M	M	M	M	M	M	M	M	M	M	M	M	M	M	M	M
scaffold118	2897	A	G	R	-	-	R	R	R	R	R	R	R	R	R	R	R	-	A	R	R	R	R	-	R	R	-	-	R	R	R	R	R	R	R	R	R	R	R	R	R	R	R	R	R	R	R	-	R
scaffold118	2917	G	A	R	G	-	R	R	R	R	R	G	-	R	R	R	R	G	G	R	-	R	R	G	R	R	G	-	R	R	R	R	R	R	R	R	R	R	R	R	-	R	R	R	R	G	R	G	G
scaffold118	41649	A	G	R	R	R	R	R	R	R	R	-	-	R	-	R	R	R	R	R	R	R	R	R	R	R	R	R	R	R	R	R	R	R	R	R	R	R	R	R	R	R	R	R	R	R	R	R	R
scaffold118	41653	G	A	R	R	R	R	R	R	R	R	R	-	R	-	R	R	R	R	R	R	R	R	R	R	R	R	-	R	R	R	R	R	R	R	R	R	R	R	R	R	R	R	R	R	R	R	R	R
scaffold118	41661	A	G	R	R	R	R	R	-	R	R	-	-	R	R	R	R	R	R	R	-	R	R	R	R	R	R	R	R	R	R	R	R	R	R	R	R	R	R	R	R	R	R	R	R	R	R	R	R
scaffold129	33186	A	G	A	R	R	A	R	-	A	A	-	-	R	R	R	R	R	R	A	R	R	R	R	R	R	-	R	R	A	A	A	R	R	R	R	R	R	R	R	A	R	A	R	R	R	R	A	A
scaffold129	37472	A	C	-	M	M	-	M	M	A	A	A	A	M	M	M	M	M	-	A	M	M	M	M	M	M	A	M	M	A	-	A	M	M	M	M	M	M	M	M	A	M	A	A	M	M	M	A	A
scaffold129	38503	G	C	S	S	S	S	S	S	S	S	S	S	S	-	S	S	S	-	S	G	S	S	G	S	S	G	S	S	S	S	S	S	S	S	S	S	S	S	S	S	-	S	S	S	S	S	S	G
scaffold129	38556	G	T	K	K	K	K	K	K	-	K	K	K	K	-	K	K	K	K	K	G	K	-	K	K	K	G	K	K	K	K	K	K	K	K	K	K	K	K	K	K	K	K	K	K	K	K	K	K
scaffold129	38568	C	G	S	S	S	S	S	S	-	S	S	S	S	-	S	S	S	S	S	C	S	S	S	S	S	C	S	S	S	S	S	S	S	S	S	S	S	S	S	S	S	S	S	S	S	S	S	S
scaffold129	38885	C	G	S	C	-	S	S	S	-	S	S	-	S	-	S	-	S	C	S	-	S	C	S	S	S	C	C	S	S	S	S	S	S	S	S	S	S	S	S	S	S	S	S	C	S	S	S	S
scaffold129	39776	A	T	T	T	T	T	T	T	-	T	-	-	T	T	T	T	T	T	T	T	T	T	T	T	T	T	T	T	T	T	-	T	T	T	T	T	T	T	T	T	T	T	T	T	T	T	T	T
scaffold129	40241	T	G	T	K	K	K	K	-	T	K	K	T	K	K	K	K	K	K	K	K	K	K	K	K	K	K	K	K	K	-	K	K	K	K	K	K	K	K	K	K	K	-	K	K	K	K	-	K
scaffold129	40745	G	A	G	G	G	G	G	-	G	-	-	-	-	G	G	G	G	G	G	G	G	G	G	G	G	G	G	G	G	-	G	G	G	G	-	G	G	G	G	G	G	G	G	G	G	G	G	-
scaffold130	604	C	G	G	G	G	G	G	G	G	G	G	-	G	-	G	G	-	G	G	G	G	G	G	G	G	-	G	G	G	G	G	G	G	G	G	G	G	G	G	G	G	G	G	G	G	G	G	G
scaffold130	623	A	G	R	R	R	R	R	R	R	R	R	R	R	R	R	R	R	R	R	R	R	R	R	R	R	R	R	R	R	R	R	R	R	R	R	R	R	R	R	R	R	R	R	R	R	R	R	R
scaffold131	83253	A	C	M	M	M	M	M	M	-	M	M	M	M	A	M	M	M	M	-	M	M	M	M	M	M	M	M	M	-	M	M	M	M	-	M	M	M	M	M	M	M	M	M	M	M	M	M	M
scaffold131	83349	A	C	M	M	M	M	M	-	M	M	M	M	M	M	M	M	-	M	-	A	M	M	M	-	M	M	M	M	M	M	M	M	M	M	-	M	M	M	M	M	M	M	M	M	M	M	M	M
scaffold131	83434	A	G	R	R	R	R	R	R	R	R	R	R	R	R	R	R	R	R	R	R	R	R	R	R	R	R	R	R	R	R	R	R	R	R	R	R	R	R	R	R	R	R	R	R	R	R	R	R
scaffold131	83445	G	T	T	T	T	T	T	T	T	T	T	T	T	T	T	T	T	T	T	-	T	T	T	T	T	T	T	T	T	T	T	T	T	T	T	T	T	T	T	T	T	T	T	T	T	T	T	T
scaffold131	83529	G	A	R	R	R	R	R	R	R	R	R	R	R	-	R	-	R	-	R	R	R	R	R	R	R	R	R	R	R	G	R	R	R	G	-	R	R	R	G	-	R	-	R	R	R	R	R	R
scaffold131	83561	C	T	Y	Y	Y	Y	Y	Y	Y	Y	Y	Y	Y	Y	Y	Y	-	Y	Y	Y	Y	Y	Y	Y	Y	Y	Y	Y	Y	Y	Y	Y	Y	Y	Y	Y	Y	-	Y	Y	Y	Y	Y	Y	Y	Y	Y	Y
scaffold131	83590	C	T	Y	Y	Y	Y	Y	Y	Y	Y	-	-	Y	Y	Y	Y	-	Y	Y	Y	Y	Y	Y	Y	Y	Y	Y	Y	Y	Y	Y	Y	Y	Y	Y	Y	Y	Y	Y	-	Y	Y	Y	Y	Y	Y	Y	Y
scaffold131	83591	C	T	Y	Y	Y	Y	Y	Y	Y	Y	-	-	Y	Y	Y	Y	-	Y	Y	Y	Y	Y	Y	Y	Y	Y	Y	Y	Y	Y	Y	Y	Y	Y	Y	Y	Y	Y	Y	-	Y	Y	Y	Y	Y	Y	Y	Y
scaffold131	83602	A	C	M	M	M	M	M	-	M	M	-	-	M	M	M	M	M	M	M	M	M	M	M	M	M	M	M	M	M	M	M	M	M	M	M	M	M	M	M	-	M	-	M	M	M	M	M	M
scaffold131	83624	G	A	R	R	R	R	R	R	R	R	-	R	R	R	R	R	R	R	G	R	R	R	R	R	R	R	R	R	R	R	R	R	R	R	R	R	R	R	R	-	R	-	R	R	R	R	R	R
scaffold131	83639	A	G	R	-	R	R	R	R	R	R	R	R	R	R	R	R	R	R	A	R	-	R	R	R	R	-	R	R	R	R	R	R	R	R	R	R	R	R	R	R	R	R	R	R	R	R	R	R
scaffold131	83716	C	G	S	S	S	S	S	S	S	S	S	S	S	S	S	S	-	S	S	S	S	S	S	S	S	S	S	S	S	S	S	S	S	S	S	S	S	S	S	S	S	S	S	S	S	S	S	S
scaffold131	83753	C	A	M	-	M	M	M	M	M	M	M	M	M	M	M	M	-	M	M	M	M	M	M	M	-	M	M	M	M	M	M	M	M	M	M	M	-	M	M	M	M	M	M	M	M	C	M	M
scaffold131	83769	A	C	M	M	M	M	M	M	M	M	M	M	M	M	M	M	-	M	M	M	M	M	M	M	M	M	M	M	M	M	M	M	M	M	M	M	M	M	M	M	M	M	M	M	M	M	M	M
scaffold142	348	C	T	Y	Y	Y	Y	Y	Y	Y	Y	Y	Y	Y	Y	Y	Y	Y	Y	Y	-	Y	Y	Y	Y	Y	Y	Y	Y	Y	Y	Y	Y	Y	Y	Y	Y	Y	Y	Y	Y	Y	Y	Y	Y	Y	Y	Y	Y
scaffold144	444	T	A	W	W	W	W	W	W	W	W	W	W	W	W	W	W	W	W	W	W	W	W	W	W	W	W	W	W	W	W	W	W	W	W	W	W	W	W	W	W	W	W	W	W	W	W	W	W
scaffold145	602	C	T	C	C	Y	C	C	C	-	C	Y	C	Y	Y	Y	Y	C	Y	C	C	Y	C	-	-	C	-	Y	C	Y	C	C	Y	C	-	-	C	C	Y	Y	Y	C	Y	C	Y	Y	Y	C	Y
scaffold145	659	G	A	-	R	G	R	R	R	R	R	-	G	G	R	R	R	-	G	G	-	G	R	G	R	R	G	R	R	R	R	G	G	-	R	G	R	R	R	R	-	R	R	-	R	R	R	G	R
scaffold145	671	C	T	C	Y	Y	C	Y	Y	Y	C	Y	Y	Y	Y	Y	Y	C	Y	Y	C	Y	C	Y	-	C	Y	Y	C	Y	C	Y	Y	C	-	Y	C	C	Y	Y	Y	Y	Y	Y	-	Y	Y	Y	Y
scaffold149	29222	T	A	W	W	W	W	W	W	-	W	W	W	W	W	W	W	W	W	-	W	W	W	W	W	W	W	W	W	W	W	W	W	W	W	W	W	W	W	W	W	W	W	W	-	W	W	W	W
scaffold149	29276	G	C	S	S	S	S	S	S	S	S	S	S	S	C	S	S	S	S	S	S	S	S	S	S	S	S	S	S	S	S	S	S	S	S	S	S	S	S	S	S	S	S	S	S	S	S	S	S
scaffold149	29309	G	A	R	R	R	R	R	R	R	R	R	R	R	R	R	R	R	R	R	R	R	R	R	R	R	R	R	R	R	R	R	R	R	R	R	R	R	R	R	R	R	R	R	R	R	R	R	R
scaffold149	29313	G	A	R	R	R	R	R	R	R	R	R	R	R	R	R	R	R	R	R	R	R	R	R	R	R	R	R	R	R	R	R	R	R	R	R	R	R	R	R	R	R	R	R	R	R	R	R	R
scaffold149	29404	G	C	S	S	S	S	S	-	S	S	S	S	G	-	S	S	-	S	S	S	-	S	S	S	-	S	G	S	-	S	S	S	S	S	S	S	S	S	S	S	S	S	-	S	S	S	S	S
scaffold149	29417	T	A	W	W	W	W	W	W	W	W	W	W	W	W	W	W	W	W	W	-	W	W	W	W	W	W	W	W	W	W	W	W	W	W	W	W	W	W	W	W	W	W	W	W	W	W	W	W
scaffold149	29431	C	T	Y	Y	Y	Y	Y	-	Y	Y	Y	Y	-	-	Y	Y	Y	Y	Y	Y	Y	Y	Y	Y	-	Y	-	Y	-	Y	Y	Y	Y	Y	Y	Y	Y	Y	Y	Y	Y	Y	Y	Y	Y	Y	Y	Y
scaffold149	29462	C	T	Y	Y	Y	Y	Y	Y	Y	Y	Y	Y	Y	Y	Y	Y	Y	Y	Y	-	Y	Y	Y	Y	Y	Y	Y	Y	Y	Y	Y	Y	Y	Y	Y	Y	Y	Y	Y	Y	Y	Y	Y	Y	Y	Y	Y	Y
scaffold149	29464	A	C	M	M	M	M	M	M	M	M	M	M	M	M	M	M	M	M	M	-	M	M	M	M	M	M	M	M	M	M	M	M	M	M	M	M	M	M	M	M	M	M	M	M	M	M	M	M
scaffold149	29467	C	A	M	M	M	M	M	M	M	M	M	M	M	M	M	M	M	M	M	-	M	M	M	M	M	M	M	M	M	M	M	M	M	M	M	M	M	M	M	M	M	M	M	M	M	M	M	M
scaffold149	29501	C	T	Y	Y	Y	Y	Y	Y	Y	Y	Y	-	Y	Y	Y	Y	Y	Y	Y	-	Y	Y	Y	Y	Y	Y	Y	Y	Y	Y	Y	Y	Y	Y	Y	Y	Y	Y	Y	Y	Y	Y	Y	Y	Y	Y	Y	Y
scaffold149	29536	A	G	R	R	R	R	R	R	R	R	R	G	R	-	R	R	R	R	R	R	R	R	R	R	R	-	R	R	R	R	R	R	R	R	R	R	R	R	R	R	R	R	R	R	R	R	R	R
scaffold149	29560	C	T	Y	Y	Y	Y	Y	Y	Y	Y	Y	-	Y	-	Y	Y	Y	Y	Y	Y	Y	Y	Y	Y	Y	T	Y	Y	Y	Y	Y	Y	Y	Y	Y	Y	Y	Y	Y	Y	Y	Y	Y	Y	Y	Y	Y	Y
scaffold149	29566	A	G	R	R	R	R	R	R	R	R	R	-	R	G	R	R	R	R	R	R	R	R	R	R	R	G	R	R	R	R	R	R	R	R	R	R	R	R	R	R	R	R	R	R	R	R	R	R
scaffold149	29653	A	G	R	R	R	R	R	R	R	R	R	R	R	R	R	R	R	R	R	R	R	R	R	R	R	R	R	R	R	R	R	R	R	R	R	R	R	R	R	R	R	R	R	R	R	R	R	R
scaffold149	29656	T	C	Y	Y	Y	Y	Y	Y	Y	Y	Y	Y	Y	Y	Y	Y	Y	Y	Y	Y	Y	Y	Y	Y	Y	Y	Y	Y	Y	Y	Y	Y	Y	Y	Y	Y	Y	Y	Y	Y	Y	Y	Y	Y	Y	Y	Y	Y
scaffold149	29660	T	C	Y	Y	Y	Y	Y	Y	Y	Y	Y	Y	Y	Y	Y	Y	Y	Y	Y	Y	Y	Y	Y	Y	Y	Y	Y	Y	Y	Y	Y	Y	Y	Y	Y	Y	Y	Y	Y	Y	Y	Y	Y	Y	Y	Y	Y	Y
scaffold149	29699	G	T	K	K	K	K	K	K	K	K	K	K	K	K	K	K	K	K	K	T	K	K	K	K	K	K	K	K	K	K	K	K	K	K	K	K	K	K	K	K	K	K	K	K	K	K	K	K
scaffold149	29982	T	C	Y	Y	Y	Y	Y	Y	Y	Y	Y	Y	Y	Y	Y	Y	Y	Y	Y	Y	Y	Y	Y	Y	Y	Y	Y	Y	Y	Y	Y	Y	Y	Y	Y	Y	Y	Y	Y	Y	Y	Y	Y	Y	Y	Y	Y	Y
scaffold149	29985	G	A	R	R	R	R	R	R	R	R	R	R	R	R	R	R	R	R	R	R	R	R	R	R	R	R	R	R	R	R	R	R	R	R	R	R	R	R	R	R	R	R	R	R	R	R	R	R
scaffold149	29991	G	A	R	R	R	R	R	R	R	R	R	R	R	R	R	R	R	R	R	R	R	R	R	R	R	R	R	R	R	R	-	R	R	R	R	R	R	R	R	R	R	R	R	R	R	R	R	R
scaffold153	954	G	T	K	K	K	K	K	K	K	K	K	K	K	K	K	K	K	K	K	K	K	K	K	K	K	-	K	K	K	K	K	K	K	K	K	K	K	K	K	K	K	K	K	K	K	K	K	K
scaffold153	978	C	T	Y	Y	Y	Y	Y	Y	Y	Y	Y	Y	Y	Y	Y	Y	-	Y	Y	Y	Y	Y	Y	Y	Y	Y	Y	Y	Y	Y	Y	Y	Y	Y	Y	Y	Y	Y	Y	Y	Y	Y	Y	Y	Y	Y	Y	Y
scaffold153	1368	T	C	Y	-	Y	Y	Y	Y	Y	Y	-	-	Y	Y	Y	Y	Y	Y	Y	Y	Y	Y	Y	Y	Y	Y	Y	Y	Y	Y	Y	Y	Y	Y	Y	Y	Y	Y	Y	Y	Y	Y	Y	Y	Y	Y	Y	Y
scaffold153	1381	A	G	R	-	R	R	R	R	R	R	-	-	R	R	R	R	R	R	R	R	R	R	R	R	R	R	R	R	R	R	R	R	R	R	R	R	R	R	R	R	R	R	R	R	R	R	R	R
scaffold153	1465	C	T	-	Y	Y	Y	Y	Y	Y	Y	Y	-	Y	Y	Y	Y	Y	Y	Y	Y	Y	Y	Y	Y	Y	Y	Y	Y	Y	Y	Y	Y	Y	Y	Y	Y	Y	Y	Y	Y	-	Y	Y	Y	Y	Y	Y	Y
scaffold153	6301	G	C	S	S	S	S	G	S	S	S	S	S	S	-	S	S	S	S	S	S	S	S	S	S	S	S	S	S	S	S	S	S	S	-	G	S	S	S	S	S	S	-	S	S	S	S	S	S
scaffold153	6311	T	C	Y	Y	Y	Y	-	Y	Y	Y	Y	Y	Y	-	Y	Y	Y	Y	Y	Y	Y	Y	Y	Y	Y	Y	Y	Y	Y	Y	Y	Y	Y	-	-	Y	Y	Y	Y	Y	Y	-	Y	Y	Y	Y	Y	Y
scaffold153	16149	C	A	M	C	M	M	M	M	M	M	M	M	-	M	-	M	M	M	M	M	M	M	M	-	M	-	M	M	M	M	M	M	M	M	M	-	M	M	M	M	M	M	M	M	M	M	M	M
scaffold153	17540	A	T	W	W	-	W	W	W	W	W	W	-	W	-	W	W	W	W	A	W	W	W	W	W	W	W	-	W	W	-	W	W	-	W	W	W	-	W	W	W	W	A	W	W	W	W	W	A
scaffold167	600	A	C	M	M	M	M	M	M	M	M	M	M	-	-	M	M	M	M	M	M	M	M	M	M	M	M	M	M	M	M	M	M	M	M	M	M	M	M	M	M	M	M	M	M	A	M	-	M
scaffold167	655	G	C	S	S	S	S	-	S	S	S	-	S	-	-	S	S	S	S	S	S	S	S	S	S	S	S	S	S	S	S	S	S	S	S	S	S	S	S	S	S	S	S	S	S	-	S	-	S
scaffold167	12046	G	A	A	A	A	A	-	-	A	A	A	-	-	A	A	A	-	A	A	A	A	A	A	A	A	-	A	A	A	A	A	A	A	A	A	A	A	A	A	A	A	A	A	A	A	A	A	A
scaffold167	12117	C	T	Y	Y	Y	Y	Y	Y	-	Y	Y	Y	Y	-	Y	Y	Y	C	Y	Y	Y	Y	Y	Y	Y	Y	Y	Y	Y	Y	Y	Y	Y	Y	Y	Y	Y	Y	Y	Y	Y	Y	Y	Y	Y	Y	Y	Y
scaffold167	12143	T	C	Y	Y	Y	Y	Y	Y	-	Y	Y	-	Y	-	Y	Y	Y	T	Y	Y	Y	Y	Y	Y	-	Y	Y	Y	-	Y	Y	Y	Y	Y	-	Y	Y	Y	Y	Y	Y	-	Y	Y	Y	Y	Y	Y
scaffold169	64	G	T	K	K	K	K	K	K	K	K	-	K	G	K	K	G	K	K	K	K	K	K	K	K	K	K	K	K	K	K	K	K	G	K	K	K	K	K	K	K	K	K	G	K	K	K	K	-
scaffold169	65	A	G	R	R	R	R	R	R	R	R	-	R	A	R	R	A	R	R	R	R	R	R	R	R	R	R	R	R	R	R	R	R	A	R	R	R	R	R	R	R	R	R	A	R	R	R	R	-
scaffold169	143	C	A	M	M	M	M	M	M	M	M	M	M	M	M	M	M	M	M	M	M	M	M	M	M	M	M	M	M	M	M	M	M	M	M	M	M	M	M	M	M	M	M	M	M	M	M	M	M
scaffold169	158	G	C	S	S	S	S	S	S	S	S	S	S	S	S	S	S	S	S	S	S	S	S	S	S	S	S	S	S	S	S	S	S	S	S	S	S	S	S	S	S	S	S	S	S	S	S	S	S
scaffold169	209	T	G	K	K	K	K	K	K	K	K	K	-	-	K	K	K	K	K	K	K	K	K	K	K	K	K	K	K	K	K	K	K	K	K	K	K	K	K	K	K	K	K	K	K	K	K	K	K
scaffold169	243	A	C	M	-	M	M	M	M	-	M	M	-	M	M	M	M	M	M	M	M	M	M	M	M	M	M	M	M	M	M	M	M	M	M	M	M	M	M	M	M	M	M	M	M	M	M	M	M
scaffold169	259	C	A	C	M	M	C	M	C	C	C	C	-	M	M	M	M	M	M	C	M	M	M	M	M	M	C	M	C	C	C	C	M	M	M	-	-	M	M	-	-	M	C	C	M	M	M	C	C
scaffold178	4501	C	A	M	M	M	M	M	M	M	M	M	M	M	M	M	M	M	M	M	M	M	-	M	M	M	M	M	M	M	M	M	M	M	M	M	M	M	M	M	M	M	M	M	M	M	M	M	M
scaffold178	4513	A	G	R	R	R	R	R	R	R	R	R	R	R	R	R	R	R	R	R	A	R	A	-	R	R	R	R	R	R	R	R	R	R	R	R	R	R	R	R	R	R	R	R	R	R	R	R	R
scaffold178	5191	T	A	W	W	W	W	W	W	W	W	W	W	W	-	W	W	W	W	W	W	W	W	W	-	-	W	-	W	W	W	W	W	W	W	T	W	W	W	W	W	W	W	W	W	W	W	W	W
scaffold178	7114	G	T	K	K	K	K	K	K	K	K	-	K	K	K	K	K	K	K	K	-	K	K	K	K	K	K	K	K	K	K	K	K	K	K	K	K	K	K	K	K	K	K	K	K	K	K	K	K
scaffold178	7160	A	C	M	M	M	M	M	M	M	M	M	M	M	M	M	M	M	M	M	M	M	M	M	M	M	M	M	M	M	M	M	M	M	M	M	M	M	M	M	M	M	M	M	M	M	M	M	M
scaffold178	7162	A	T	W	W	W	W	W	W	W	W	W	W	W	-	W	W	W	W	W	W	W	W	W	W	W	W	W	W	W	W	W	W	W	W	W	W	W	W	W	W	W	W	W	W	W	W	W	W
scaffold178	7166	A	C	M	M	M	M	M	M	M	M	M	M	M	M	M	M	M	M	M	M	M	M	M	M	M	M	M	M	M	M	M	M	M	M	M	M	M	M	M	M	M	M	M	M	M	M	M	M
scaffold178	7201	A	C	M	M	M	M	M	M	M	M	M	M	M	M	M	M	M	M	M	M	M	M	M	M	M	M	M	M	M	M	M	M	M	M	M	M	M	M	M	M	M	M	M	M	M	M	M	M
scaffold178	7216	T	C	Y	Y	Y	Y	Y	Y	Y	Y	Y	Y	Y	Y	Y	Y	Y	Y	Y	Y	Y	Y	Y	Y	Y	Y	Y	Y	Y	Y	Y	Y	Y	Y	Y	Y	Y	Y	Y	Y	Y	Y	Y	Y	Y	Y	Y	Y
scaffold178	7255	G	A	R	R	R	R	R	R	R	R	R	R	R	-	R	R	R	R	R	R	R	R	R	R	R	R	R	-	R	R	R	R	R	R	R	R	R	R	R	R	R	R	R	R	R	R	R	R
scaffold178	7286	C	G	S	S	S	S	S	S	S	S	S	S	S	-	S	S	S	S	S	S	S	S	S	S	S	S	S	S	S	S	S	S	S	S	S	S	S	S	S	S	S	S	S	S	S	S	S	S
scaffold178	7313	T	C	Y	Y	Y	Y	Y	Y	Y	Y	Y	Y	Y	Y	Y	Y	Y	Y	Y	Y	Y	Y	Y	Y	Y	Y	Y	Y	Y	Y	Y	Y	Y	Y	Y	Y	Y	Y	Y	Y	Y	Y	Y	Y	Y	Y	Y	Y
scaffold178	8124	T	G	K	K	K	K	K	K	-	K	K	K	K	K	K	K	K	K	K	K	K	K	K	K	K	K	K	K	K	K	K	K	K	K	K	K	K	K	K	K	K	K	K	K	K	K	K	K
scaffold178	8135	T	G	K	K	K	K	K	K	K	K	K	K	K	K	K	K	K	K	K	K	K	K	K	K	K	K	K	K	K	K	K	K	K	K	K	K	K	K	K	K	K	K	K	K	K	K	K	K
scaffold178	8160	G	A	R	R	R	R	R	R	R	R	R	R	R	R	R	R	R	R	R	R	R	R	R	R	R	R	R	R	R	R	R	R	R	R	R	R	R	R	R	R	R	R	R	R	R	R	R	R
scaffold178	8220	C	G	S	S	S	S	S	S	S	S	S	S	S	S	S	S	S	S	S	S	S	S	S	S	S	S	S	S	S	S	S	S	S	S	S	S	S	S	S	S	S	S	S	S	S	S	S	S
scaffold178	8225	A	G	R	R	R	R	R	R	R	R	R	R	R	R	R	R	R	R	R	R	R	R	R	R	R	R	R	R	R	R	R	R	R	R	R	R	R	R	R	R	R	R	R	R	R	R	R	R
scaffold178	8240	A	C	M	M	M	M	M	M	M	M	M	M	M	M	M	M	M	M	M	M	M	M	M	M	M	M	M	M	M	M	M	M	M	M	M	M	M	M	M	M	M	M	M	M	M	M	M	M
scaffold178	8435	G	C	S	S	S	S	S	S	S	S	S	S	S	S	S	S	S	S	S	S	S	S	S	S	S	S	S	S	S	S	S	S	S	S	S	S	S	S	S	S	S	S	S	S	S	S	S	S
scaffold178	8450	A	G	A	A	-	A	A	A	A	A	A	A	-	A	A	A	A	A	A	A	A	R	A	A	A	A	A	A	A	A	A	A	R	A	A	-	A	A	A	A	A	A	A	A	-	A	A	A
scaffold178	8465	G	T	K	K	K	K	K	K	K	K	K	K	K	K	K	K	K	K	K	K	K	K	K	K	K	K	K	K	K	K	K	K	K	K	K	K	K	K	K	K	K	K	K	K	K	K	K	K
scaffold178	9763	T	G	K	K	K	K	K	K	-	K	K	K	K	K	K	K	K	K	K	K	K	K	K	K	K	K	K	K	K	K	K	K	K	K	K	K	K	K	K	K	K	K	K	K	K	K	K	K
scaffold178	9773	A	G	R	R	R	R	R	R	R	R	R	R	R	R	R	R	R	R	R	R	R	R	R	R	R	R	R	R	R	R	R	R	R	R	R	R	R	R	R	R	R	R	R	R	R	R	R	R
scaffold178	9779	T	C	Y	Y	Y	Y	Y	Y	Y	Y	Y	Y	Y	Y	Y	Y	Y	Y	Y	Y	Y	Y	Y	Y	Y	Y	Y	Y	Y	Y	Y	Y	Y	Y	Y	Y	Y	Y	Y	Y	Y	Y	Y	Y	-	Y	Y	Y
scaffold182	3885	C	A	C	C	C	C	C	C	C	C	-	C	-	C	C	C	M	C	C	-	C	C	C	C	C	-	C	C	C	C	C	C	C	C	C	C	C	C	C	C	C	C	C	C	C	C	C	C
scaffold182	9621	C	A	A	A	A	A	A	A	-	A	-	A	A	A	A	A	A	A	A	A	A	A	A	A	A	-	A	A	A	A	A	A	A	A	A	A	A	A	A	A	A	A	A	A	-	A	A	A
scaffold182	9623	G	A	A	A	A	A	A	A	-	A	-	A	A	A	A	A	A	A	A	-	A	A	A	A	A	A	A	A	A	A	A	A	A	A	A	A	A	A	A	A	A	A	A	A	-	A	A	A
scaffold182	10657	A	C	M	-	M	M	-	M	-	M	M	M	M	M	-	M	M	-	M	M	M	M	M	M	A	M	M	M	M	M	M	M	M	M	M	M	M	-	M	M	M	-	M	M	M	M	M	-
scaffold182	10659	A	C	M	-	M	M	-	M	M	M	M	M	M	M	M	M	M	-	M	M	M	M	M	M	A	M	M	M	M	M	M	M	M	M	M	M	M	-	M	M	M	-	M	M	M	M	M	-
scaffold182	10661	G	C	S	-	S	S	-	S	-	S	S	S	S	S	S	S	S	-	S	S	S	S	S	S	G	S	S	S	S	S	S	S	S	S	S	S	S	-	S	S	S	-	S	S	S	S	S	-
scaffold182	10811	A	T	W	W	W	W	-	-	A	W	W	A	W	W	-	-	W	W	W	A	W	W	-	W	W	-	W	W	W	W	A	W	W	W	W	W	W	W	W	W	W	W	W	W	-	-	W	W
scaffold182	11082	G	A	R	R	R	R	R	R	R	R	R	R	R	R	-	R	-	R	R	-	R	R	R	R	R	R	R	R	R	R	R	R	R	R	R	R	R	R	R	R	R	R	R	R	R	R	R	R
scaffold194	21389	G	A	A	A	A	A	A	A	-	A	-	A	A	-	A	A	A	A	-	A	A	A	A	-	A	A	-	A	A	A	A	A	A	A	A	A	A	A	A	A	A	A	A	A	A	A	A	A
scaffold198	2234	T	C	Y	Y	Y	Y	Y	Y	T	Y	Y	Y	Y	Y	Y	Y	Y	Y	Y	Y	Y	Y	Y	Y	Y	Y	Y	Y	Y	Y	Y	Y	Y	Y	Y	Y	Y	-	Y	Y	Y	Y	Y	Y	Y	Y	Y	Y
scaffold198	18446	T	G	K	K	K	K	K	K	K	K	K	K	K	K	K	K	K	K	K	K	K	K	K	K	K	K	K	K	K	K	K	K	K	K	K	K	K	K	K	K	K	K	K	K	K	K	K	K
scaffold198	18470	T	G	K	K	K	K	K	K	K	K	K	-	K	K	K	K	K	K	K	K	K	K	K	K	K	K	K	K	K	K	K	K	K	K	K	K	K	K	K	K	K	K	K	K	K	K	K	K
scaffold198	18478	G	A	G	R	R	G	R	G	G	G	G	G	R	R	R	R	R	R	G	R	R	R	R	R	R	G	R	R	G	G	G	R	R	-	G	R	R	R	R	G	R	R	R	R	R	R	G	G
scaffold198	18522	C	A	C	M	M	C	M	C	C	C	C	-	M	M	M	M	M	M	C	M	M	M	M	M	M	C	M	M	C	C	C	M	M	M	-	M	M	M	M	C	M	-	-	M	M	M	C	C
scaffold198	18677	G	C	G	S	S	G	S	-	G	G	G	G	S	S	S	S	S	S	G	S	S	S	-	S	S	G	S	S	G	G	G	S	S	S	S	S	S	S	S	S	S	-	-	S	S	S	G	G
scaffold203	1354	G	C	S	-	S	S	-	-	S	S	S	S	S	-	S	S	S	S	S	S	S	S	S	S	S	S	-	S	S	S	S	S	S	S	S	S	S	S	S	S	S	S	S	S	-	S	S	S
scaffold208	1604	C	T	Y	Y	Y	Y	Y	Y	Y	Y	Y	Y	Y	Y	Y	Y	Y	Y	Y	Y	Y	Y	Y	Y	Y	Y	Y	Y	Y	Y	Y	Y	Y	Y	Y	Y	Y	Y	Y	Y	Y	Y	Y	Y	Y	Y	Y	Y
scaffold208	1752	T	G	T	K	T	T	T	T	K	K	T	T	T	T	T	T	T	T	K	K	T	-	T	T	K	T	T	T	K	K	T	T	T	T	K	T	K	T	K	K	T	T	T	K	T	T	T	T
scaffold208	1761	G	T	K	K	K	K	K	K	K	K	K	-	-	-	K	K	-	K	-	T	K	K	K	T	T	K	T	K	K	K	K	T	K	K	-	K	K	K	K	K	T	-	T	T	K	K	K	K
scaffold208	1780	T	C	Y	Y	Y	Y	Y	-	Y	Y	Y	Y	Y	Y	Y	Y	-	Y	Y	Y	Y	Y	Y	Y	Y	Y	Y	Y	Y	Y	Y	-	Y	Y	Y	-	Y	Y	Y	Y	Y	Y	Y	Y	Y	Y	Y	Y
scaffold214	119	A	G	R	R	R	R	R	R	R	R	R	R	-	-	R	R	-	R	R	R	R	A	R	R	R	R	R	R	R	R	R	R	R	R	R	R	R	R	R	R	R	R	-	R	R	R	R	R
scaffold214	142	C	T	Y	Y	Y	Y	Y	Y	Y	Y	Y	Y	-	Y	Y	Y	Y	Y	Y	Y	Y	Y	Y	Y	Y	Y	Y	Y	Y	Y	Y	Y	Y	Y	Y	Y	Y	Y	Y	Y	Y	Y	Y	Y	Y	Y	Y	Y
scaffold214	2158	T	C	Y	Y	Y	Y	Y	Y	Y	Y	Y	Y	Y	Y	Y	Y	-	Y	-	Y	Y	Y	Y	Y	Y	Y	Y	Y	Y	Y	Y	Y	Y	Y	Y	-	Y	Y	Y	Y	Y	Y	Y	Y	-	Y	Y	-
scaffold214	2278	T	C	Y	Y	Y	Y	Y	Y	Y	Y	Y	-	Y	Y	Y	Y	Y	Y	T	Y	Y	Y	Y	Y	Y	Y	Y	Y	Y	Y	Y	Y	Y	Y	Y	Y	Y	Y	Y	Y	Y	Y	Y	Y	Y	Y	Y	Y
scaffold214	2294	A	T	T	-	T	T	T	T	T	T	T	-	T	T	T	T	T	T	-	T	T	T	T	T	T	T	T	T	T	T	T	T	T	T	T	T	T	T	T	T	T	T	T	T	T	T	T	T
scaffold214	2376	C	A	M	M	M	M	M	M	M	M	M	M	M	M	M	M	M	M	-	M	M	M	M	M	M	M	M	M	M	M	M	M	M	M	M	M	M	M	M	M	M	-	M	M	M	M	M	M
scaffold214	2405	T	A	W	W	W	W	W	W	W	W	W	W	W	W	W	W	W	W	-	W	W	W	W	W	W	W	W	W	W	W	W	W	W	W	W	W	W	W	W	W	-	-	W	W	W	W	W	-
scaffold214	2439	C	T	Y	Y	Y	Y	Y	-	Y	Y	Y	Y	Y	-	Y	Y	Y	Y	-	Y	Y	Y	Y	Y	Y	Y	Y	Y	Y	Y	Y	Y	Y	Y	Y	Y	Y	Y	Y	Y	-	-	Y	Y	Y	Y	Y	Y
scaffold214	2448	C	T	Y	Y	Y	Y	Y	-	Y	Y	Y	Y	Y	-	Y	Y	Y	Y	-	Y	Y	Y	Y	Y	Y	Y	Y	Y	Y	Y	Y	Y	Y	Y	Y	Y	Y	Y	Y	Y	-	-	Y	Y	Y	Y	Y	Y
scaffold214	2609	T	G	K	K	K	K	K	K	K	K	K	K	K	K	K	K	K	K	K	-	K	K	K	K	K	K	K	K	K	K	K	K	K	K	K	K	K	K	K	K	K	K	K	K	K	K	K	K
scaffold214	2909	A	G	R	R	-	R	R	R	-	R	R	R	R	R	R	R	R	R	R	R	R	R	R	R	R	R	R	R	R	R	-	R	R	R	R	R	R	R	R	R	R	R	-	R	R	R	R	R
scaffold214	2934	A	G	R	R	R	R	R	R	-	R	R	R	R	R	R	R	R	R	R	R	R	R	R	R	R	-	R	R	R	R	R	R	R	R	R	R	R	R	R	R	R	R	R	R	R	R	R	R
scaffold214	5362	C	A	M	M	M	-	M	M	-	M	M	M	-	M	M	M	M	M	M	-	M	M	M	M	M	C	-	M	M	M	M	M	M	M	M	M	M	M	M	M	-	M	M	M	M	M	M	M
scaffold214	5375	C	A	M	M	M	M	M	M	-	M	M	M	-	M	M	M	M	M	M	-	M	M	M	M	M	C	-	M	M	M	M	M	M	M	M	M	M	M	M	M	M	M	-	M	M	M	M	M
scaffold214	5432	G	T	T	T	T	T	T	-	-	T	T	T	T	T	T	T	T	T	T	-	T	T	T	T	T	T	T	T	T	T	T	T	T	T	T	T	T	T	-	T	-	T	T	T	T	T	T	T
scaffold214	5520	A	C	M	M	M	M	M	M	M	M	M	M	M	M	M	M	M	M	M	M	M	M	M	M	M	M	M	M	M	M	M	M	M	M	M	M	M	M	M	M	-	M	M	-	M	M	M	-
scaffold214	5521	C	G	S	S	S	S	S	S	S	S	S	S	S	S	S	S	S	S	S	S	S	S	S	S	S	S	S	S	S	S	S	S	S	S	S	S	S	S	S	S	-	S	S	S	S	S	S	-
scaffold214	5619	C	T	Y	Y	Y	Y	-	Y	Y	Y	Y	Y	-	Y	Y	Y	Y	Y	-	Y	Y	Y	Y	Y	Y	Y	Y	Y	Y	Y	Y	Y	Y	Y	Y	Y	Y	Y	-	Y	-	-	Y	Y	Y	Y	Y	Y
scaffold214	5636	A	C	M	M	M	M	-	M	M	M	M	M	A	M	M	M	M	M	M	M	M	-	M	M	M	M	M	M	M	M	M	M	M	M	M	M	M	M	-	M	M	M	M	M	M	M	M	M
scaffold219	21368	A	G	G	G	G	G	G	G	G	G	G	G	G	G	G	G	G	G	G	G	G	G	G	G	G	G	G	G	G	G	G	G	G	G	G	G	G	G	G	G	G	G	G	G	G	G	G	G
scaffold219	21372	G	A	G	G	-	G	G	G	-	G	G	G	G	G	G	G	G	G	G	G	G	G	G	G	G	-	-	G	G	G	R	G	G	G	G	G	G	G	G	G	G	G	G	G	G	G	G	G
scaffold219	21378	T	C	T	T	-	T	T	T	-	T	T	T	T	T	T	T	T	T	T	T	T	T	T	T	T	-	-	T	T	T	Y	T	T	T	T	T	T	T	T	T	T	T	T	T	T	T	T	T
scaffold219	21507	C	A	M	M	M	M	M	M	M	M	M	M	M	M	M	M	M	M	M	M	M	M	M	M	M	M	M	M	M	M	M	M	M	M	M	M	M	M	M	M	M	M	M	M	M	M	M	M
scaffold219	21517	G	T	K	K	K	K	K	K	K	K	K	K	K	K	K	K	K	K	K	K	K	K	K	K	K	K	K	K	K	K	K	K	K	K	K	K	K	K	K	K	K	K	K	K	K	K	K	K
scaffold219	21549	A	T	W	W	W	W	W	-	W	W	W	W	W	W	W	W	W	W	W	W	W	W	W	W	W	W	W	W	W	W	W	W	W	W	W	W	W	W	W	W	W	W	W	W	W	W	W	W
scaffold219	21550	T	C	Y	Y	Y	Y	Y	-	Y	Y	Y	Y	Y	Y	Y	Y	Y	Y	Y	Y	Y	Y	Y	Y	Y	Y	Y	Y	Y	Y	Y	Y	Y	Y	Y	Y	Y	Y	Y	Y	Y	Y	Y	Y	Y	Y	Y	Y
scaffold219	21655	T	C	Y	Y	Y	Y	Y	Y	Y	Y	Y	Y	Y	Y	Y	Y	Y	Y	Y	Y	Y	Y	Y	Y	Y	Y	Y	Y	Y	Y	Y	Y	Y	Y	Y	Y	Y	Y	Y	Y	Y	Y	-	Y	Y	Y	Y	Y
scaffold219	21662	C	T	Y	Y	Y	Y	Y	Y	Y	Y	Y	Y	Y	Y	Y	Y	Y	Y	Y	Y	Y	Y	Y	Y	Y	Y	Y	Y	Y	Y	Y	Y	Y	Y	Y	Y	Y	Y	Y	Y	Y	Y	Y	Y	Y	Y	Y	Y
scaffold219	21688	G	T	K	K	K	K	K	K	K	K	K	K	K	K	K	K	K	K	K	K	K	K	K	K	K	K	K	K	K	K	K	K	K	K	K	K	K	K	K	K	K	K	-	K	K	K	K	K
scaffold219	21700	C	G	S	S	S	S	S	S	S	S	S	S	S	S	S	S	S	S	S	S	S	S	S	S	S	S	S	S	S	S	S	S	S	S	S	S	S	S	S	S	S	S	S	S	S	S	S	S
scaffold219	21713	G	T	K	K	K	K	K	K	K	K	K	K	K	-	K	K	K	K	K	K	K	K	K	K	K	K	K	K	K	K	K	K	K	K	K	K	K	K	K	K	-	K	K	K	K	K	K	-
scaffold219	22236	C	T	Y	Y	Y	Y	Y	Y	Y	Y	C	Y	Y	Y	Y	-	Y	Y	Y	Y	Y	Y	Y	Y	Y	Y	Y	-	Y	-	Y	Y	Y	Y	Y	Y	Y	Y	-	Y	Y	-	Y	Y	-	Y	Y	Y
scaffold219	22291	C	G	S	S	-	S	S	S	S	S	-	S	S	S	S	S	S	S	S	C	S	S	S	S	S	S	S	S	S	S	S	S	S	S	S	S	S	S	S	-	S	C	S	S	S	S	S	-
scaffold219	22292	A	T	W	W	-	W	W	W	W	W	-	W	W	W	W	W	W	W	W	W	W	W	W	W	W	W	W	W	W	W	W	W	W	W	W	W	W	W	W	W	W	-	W	W	W	W	W	W
scaffold219	23576	A	G	R	R	R	R	R	R	-	R	R	R	R	R	R	R	R	R	R	R	R	R	R	R	R	R	R	R	R	R	R	R	R	R	R	R	R	R	R	R	R	R	R	R	R	R	R	R
scaffold219	23577	T	C	Y	Y	Y	Y	Y	Y	-	Y	Y	Y	Y	Y	Y	Y	Y	Y	Y	Y	Y	Y	Y	Y	Y	Y	Y	Y	Y	Y	Y	Y	Y	Y	Y	Y	Y	Y	Y	Y	Y	Y	Y	Y	Y	Y	Y	Y
scaffold227	9451	C	T	Y	Y	Y	Y	Y	-	Y	Y	Y	Y	Y	-	Y	Y	Y	Y	Y	Y	Y	Y	Y	Y	Y	Y	Y	Y	Y	Y	Y	Y	Y	Y	Y	Y	Y	Y	Y	Y	Y	C	Y	Y	Y	Y	Y	Y
scaffold227	9510	G	A	R	R	R	R	R	R	R	R	R	R	R	R	R	R	R	R	R	R	R	R	R	R	R	R	R	R	R	R	R	R	R	R	R	R	R	R	R	R	R	-	R	R	R	R	R	R
scaffold227	9562	A	T	W	W	W	W	W	W	W	W	-	W	W	W	W	W	W	W	W	W	W	W	W	W	W	W	W	W	W	W	W	W	W	W	W	W	W	W	W	W	W	A	W	W	W	W	W	W
scaffold227	9564	T	G	K	K	K	K	K	K	K	K	-	K	K	K	K	K	K	K	K	K	K	K	K	K	K	K	K	K	K	K	K	K	K	K	K	K	K	K	K	K	K	T	K	K	K	K	K	K
scaffold245	663	A	G	R	R	R	R	R	-	R	R	R	R	R	R	R	R	R	R	R	R	R	R	R	R	R	R	R	R	R	R	R	R	R	R	R	R	R	R	R	R	R	R	R	R	R	R	R	R
scaffold247	1765	T	G	K	K	-	K	K	K	K	K	K	-	-	K	K	K	K	K	K	K	K	K	K	K	K	K	K	K	K	K	K	K	K	K	K	K	K	K	K	K	-	K	K	-	K	K	K	K
scaffold247	1776	C	T	-	Y	Y	Y	Y	Y	Y	Y	Y	Y	Y	Y	Y	Y	Y	Y	-	-	Y	Y	-	Y	Y	Y	Y	Y	Y	Y	Y	Y	Y	Y	Y	Y	Y	Y	-	Y	Y	Y	Y	Y	Y	Y	Y	Y
scaffold247	1842	C	G	S	S	-	S	S	S	S	S	-	S	S	S	S	S	S	S	S	-	S	S	S	S	S	S	S	S	S	S	S	S	S	-	S	S	S	S	S	S	S	S	S	S	S	S	S	S
scaffold253	628	A	C	M	M	M	M	M	M	M	M	-	M	M	M	-	M	M	M	M	M	M	M	M	M	M	-	M	M	M	M	M	M	M	M	M	M	M	M	M	M	M	M	M	M	M	M	M	M
scaffold253	649	G	A	R	R	R	R	-	-	R	R	-	R	R	R	R	R	-	R	R	R	R	R	R	R	R	R	R	R	R	R	R	R	R	R	R	R	R	R	R	R	R	R	R	R	R	R	R	R
scaffold253	728	T	C	C	C	C	C	C	C	C	C	C	C	C	C	C	C	C	C	C	C	C	C	C	C	C	C	C	C	C	C	C	C	C	C	C	C	C	C	C	C	C	C	C	C	C	C	C	C
scaffold253	756	A	C	M	M	M	M	M	M	-	M	M	M	M	M	M	M	M	M	M	M	M	M	M	M	C	M	M	M	M	M	M	M	M	M	M	M	M	M	M	M	M	M	M	M	M	M	M	M
scaffold253	825	C	T	Y	Y	Y	Y	Y	Y	Y	Y	Y	Y	Y	Y	Y	Y	Y	Y	Y	-	Y	Y	Y	Y	Y	Y	Y	Y	Y	Y	Y	Y	Y	Y	Y	Y	Y	Y	Y	Y	Y	Y	Y	Y	Y	Y	Y	Y
scaffold253	872	A	C	M	M	M	M	M	-	-	M	-	-	-	-	-	M	M	M	-	M	M	M	M	M	M	M	M	M	M	M	M	M	M	M	M	M	M	M	M	M	M	M	M	M	M	M	M	M
scaffold253	883	C	A	M	-	M	M	M	M	M	M	M	M	M	-	M	-	C	M	M	M	M	M	M	M	M	M	M	M	M	M	M	M	M	M	M	M	M	-	M	M	M	M	M	M	-	M	C	M
scaffold253	953	T	G	K	-	K	K	-	K	-	K	-	K	K	K	K	K	K	K	-	-	K	K	K	K	K	K	K	K	K	K	K	K	K	K	K	K	K	K	K	K	K	K	K	K	-	K	K	K
scaffold269	339	G	T	T	T	-	T	T	T	T	T	T	T	T	T	T	T	T	T	T	T	T	T	T	T	T	T	T	T	T	T	T	T	T	T	T	T	T	T	T	T	T	T	T	-	T	T	T	T
scaffold269	361	T	G	K	K	K	K	K	K	K	K	-	K	K	K	K	K	-	K	K	K	K	K	K	K	K	K	K	K	K	K	-	K	K	K	K	K	K	K	K	K	K	-	-	K	K	K	K	K
scaffold269	421	T	C	Y	Y	Y	Y	Y	-	Y	Y	Y	Y	Y	Y	Y	Y	T	Y	Y	Y	Y	Y	Y	Y	Y	Y	Y	Y	Y	Y	Y	Y	Y	Y	Y	Y	Y	Y	Y	Y	Y	Y	Y	Y	Y	Y	Y	Y
scaffold269	427	C	G	S	S	S	S	S	S	S	S	S	S	S	S	S	S	S	S	S	S	S	S	S	S	S	S	S	S	S	S	S	S	S	S	S	S	S	S	S	S	S	S	S	S	S	S	S	S
scaffold269	485	T	C	Y	Y	Y	Y	Y	Y	Y	Y	Y	Y	Y	Y	Y	Y	Y	Y	Y	Y	Y	Y	Y	Y	Y	Y	Y	Y	Y	Y	Y	Y	Y	Y	Y	Y	Y	Y	Y	Y	Y	Y	Y	Y	Y	Y	Y	Y
scaffold269	544	C	A	M	M	M	M	M	M	M	M	M	M	-	M	M	M	-	M	M	M	M	M	M	M	M	M	M	M	M	M	M	M	M	-	M	M	M	M	M	M	M	M	M	C	M	M	M	M
scaffold269	657	G	T	K	K	K	K	K	K	K	K	-	K	K	K	K	K	K	K	K	K	K	K	K	K	K	K	-	K	K	K	K	K	K	K	K	K	K	K	K	K	K	K	K	K	K	K	K	K
scaffold280	3586	G	T	K	K	K	K	K	K	K	K	K	K	K	K	K	K	-	K	K	-	K	K	K	K	K	K	K	K	K	K	K	K	K	K	-	K	K	K	K	K	K	K	K	K	K	K	K	K
scaffold280	4046	G	A	R	R	R	R	R	-	R	R	R	R	R	R	R	R	R	R	R	R	R	R	R	R	R	R	R	R	R	R	R	R	R	R	R	R	R	R	R	R	R	R	R	R	R	R	R	R
scaffold281	74161	G	A	A	A	-	A	R	R	R	A	A	-	R	G	A	G	A	A	A	-	A	G	G	G	G	G	G	G	G	G	R	A	G	R	R	G	A	G	G	G	R	A	A	A	-	A	G	A
scaffold283	33282	G	C	S	S	S	S	S	-	S	S	-	S	S	S	S	S	S	S	S	S	S	-	S	S	S	S	S	S	S	S	S	S	S	S	S	S	S	S	S	S	S	S	-	S	-	-	S	S
scaffold283	33301	A	T	T	T	T	T	T	-	T	T	T	T	T	T	T	T	T	T	T	-	T	T	T	T	-	T	T	T	T	T	T	T	T	T	T	T	T	T	T	T	T	T	T	T	T	T	T	T
scaffold283	37466	T	G	G	G	G	G	G	G	G	G	G	G	-	G	G	G	-	G	G	-	G	G	G	G	G	G	G	G	G	G	G	G	G	G	G	G	G	G	G	G	G	G	G	G	G	G	G	G
scaffold283	37527	A	G	R	R	R	R	R	R	R	R	R	R	R	R	R	R	R	-	R	R	R	R	R	R	R	R	R	R	R	R	R	R	R	R	R	R	R	R	R	R	R	R	R	R	R	R	R	-
scaffold283	37530	C	A	M	M	M	M	M	M	M	M	M	M	M	M	M	M	M	-	M	M	M	M	M	M	M	-	M	M	M	M	M	M	M	M	M	M	M	M	M	M	M	M	M	M	M	M	M	-
scaffold284	45865	C	T	Y	Y	Y	Y	Y	Y	-	Y	Y	Y	Y	Y	Y	-	Y	Y	Y	Y	Y	Y	Y	Y	Y	Y	Y	Y	Y	Y	Y	Y	Y	Y	Y	Y	Y	Y	Y	Y	Y	Y	Y	Y	Y	Y	Y	Y
scaffold284	45910	A	G	R	R	R	R	R	R	-	R	R	-	R	R	R	R	R	R	R	R	R	R	R	R	R	R	R	R	R	R	R	R	R	R	R	R	R	R	R	R	R	R	R	R	R	R	R	R
scaffold284	45974	T	C	Y	Y	Y	Y	Y	Y	Y	Y	Y	Y	Y	Y	Y	Y	Y	Y	Y	Y	Y	Y	Y	Y	Y	Y	Y	Y	Y	Y	Y	Y	Y	Y	Y	Y	Y	Y	Y	Y	Y	Y	Y	Y	Y	Y	Y	Y
scaffold284	46012	A	G	R	R	R	R	R	R	R	R	R	R	R	R	-	R	R	R	R	R	R	R	R	R	R	R	R	R	R	R	R	R	R	R	-	R	R	R	-	R	R	R	R	R	-	R	-	R
scaffold284	46049	T	G	K	K	K	K	K	K	K	K	K	K	K	K	-	K	K	K	K	K	K	K	K	K	K	K	K	K	K	K	K	K	K	K	K	K	K	K	K	K	K	K	K	K	-	K	K	K
scaffold284	46070	G	A	R	-	R	R	R	R	R	R	R	G	R	R	-	R	R	-	R	R	R	-	R	R	R	G	R	-	R	-	R	R	R	R	R	R	-	R	R	R	R	R	-	R	R	R	R	R
scaffold284	46125	T	C	Y	Y	Y	Y	Y	Y	Y	Y	Y	Y	Y	Y	Y	Y	Y	Y	Y	Y	Y	Y	Y	Y	Y	Y	Y	Y	Y	Y	Y	Y	Y	Y	Y	Y	Y	Y	Y	Y	-	Y	Y	Y	Y	Y	Y	Y
scaffold284	46147	G	C	S	S	S	S	S	S	S	S	S	S	S	S	S	S	S	S	S	S	S	S	S	S	S	S	S	S	S	S	S	S	S	S	S	S	S	S	S	S	S	S	S	S	S	S	S	S
scaffold284	46255	A	C	M	M	-	M	-	M	M	M	M	M	M	M	-	M	M	M	M	M	M	-	M	M	M	M	M	M	M	M	M	M	M	M	M	M	M	M	M	M	M	M	M	M	M	M	M	M
scaffold284	46258	A	T	W	W	-	W	-	W	W	W	W	W	W	W	T	W	W	W	W	W	W	-	W	W	-	W	W	W	W	W	W	W	W	W	W	W	W	W	W	W	W	W	W	W	W	W	W	W
scaffold289	1086	T	G	K	K	K	K	K	K	K	K	K	K	K	K	K	K	K	K	K	K	K	K	K	K	K	K	K	K	K	K	K	K	K	K	K	K	K	K	K	K	K	K	K	K	K	K	K	K
scaffold289	1094	T	G	K	K	K	K	K	K	K	K	K	-	K	K	K	K	K	K	K	K	K	K	K	K	K	K	K	K	K	K	K	K	K	K	K	K	K	K	K	K	K	K	K	K	K	K	K	K
scaffold289	1112	T	A	W	W	W	W	W	W	W	W	W	T	W	W	W	W	W	W	W	W	W	W	W	W	W	W	W	W	W	W	W	W	W	W	W	W	W	W	W	W	W	W	W	W	W	W	W	W
scaffold289	1113	T	C	Y	Y	Y	Y	Y	Y	Y	Y	Y	T	Y	Y	Y	Y	Y	Y	Y	Y	Y	Y	Y	Y	Y	Y	Y	Y	Y	Y	Y	Y	Y	Y	Y	Y	Y	Y	Y	Y	Y	Y	Y	Y	Y	Y	Y	Y
scaffold289	1114	T	C	Y	Y	Y	Y	Y	Y	Y	Y	Y	T	Y	Y	Y	Y	Y	Y	Y	Y	Y	Y	Y	Y	Y	Y	Y	Y	Y	Y	Y	Y	Y	Y	Y	Y	Y	Y	Y	Y	Y	Y	Y	Y	Y	Y	Y	Y
scaffold289	1115	C	G	S	S	S	S	S	S	S	S	S	C	S	S	S	S	S	S	S	S	S	S	S	S	S	S	S	S	S	S	S	S	S	S	S	S	S	S	S	S	S	S	S	S	S	S	S	S
scaffold289	1258	T	C	Y	Y	Y	Y	Y	Y	Y	Y	Y	Y	Y	Y	Y	Y	Y	Y	Y	Y	Y	Y	Y	Y	Y	Y	Y	Y	Y	Y	Y	Y	Y	Y	Y	Y	Y	Y	Y	Y	Y	Y	Y	Y	Y	Y	Y	Y
scaffold289	1432	A	C	M	M	M	M	M	M	M	M	M	M	M	M	M	-	-	M	M	M	M	M	M	M	M	M	-	M	M	M	M	-	M	-	M	M	M	M	-	M	M	M	M	M	M	M	M	M
scaffold289	1491	T	C	Y	Y	-	Y	Y	Y	Y	Y	Y	Y	Y	-	-	Y	-	-	Y	Y	C	Y	Y	Y	Y	Y	Y	Y	Y	Y	Y	Y	Y	Y	Y	Y	Y	Y	Y	Y	Y	Y	Y	Y	Y	Y	Y	Y
scaffold289	1499	T	C	T	T	T	T	T	T	T	T	T	T	T	-	T	T	-	T	T	T	T	T	T	T	Y	T	T	T	T	T	T	Y	T	T	T	T	T	T	T	T	T	T	T	T	-	T	T	T
scaffold289	1503	G	C	S	S	S	S	S	S	S	S	S	S	S	-	C	S	S	C	S	S	S	S	S	S	S	S	S	S	S	S	S	C	S	S	S	S	S	S	S	S	S	S	S	S	-	S	S	S
scaffold289	1519	C	G	S	S	S	S	S	S	S	S	S	S	S	-	S	S	S	S	S	S	-	S	S	S	S	S	S	S	S	S	S	S	S	S	S	S	S	S	S	S	S	S	S	S	-	S	S	S
scaffold289	1547	C	A	C	C	-	C	-	C	C	C	C	C	C	-	-	C	C	C	C	C	C	C	C	C	M	C	C	C	C	C	C	M	M	C	C	C	C	C	C	C	M	C	C	-	M	C	C	C
scaffold289	1592	G	T	K	K	K	K	K	K	K	K	K	K	K	K	K	K	K	K	K	K	K	K	K	K	G	K	K	K	K	K	K	K	K	K	K	K	K	K	K	K	K	K	K	K	K	K	K	K
scaffold289	1625	G	A	R	R	R	R	R	R	-	R	R	R	R	R	-	-	R	R	R	R	R	R	R	R	R	R	R	R	R	R	R	R	R	R	R	R	R	R	R	R	R	R	R	R	R	R	R	R
scaffold294	715	T	C	T	T	-	T	T	T	T	T	-	-	T	-	T	T	T	T	T	T	T	T	T	T	T	-	T	T	T	T	T	T	T	T	T	T	T	T	T	T	T	-	T	T	T	T	T	T
scaffold300	1571	C	A	A	A	A	A	A	A	A	A	A	A	A	A	A	A	A	A	A	A	A	A	A	A	A	A	A	A	A	A	A	A	A	A	A	A	A	A	A	A	A	A	A	A	A	A	A	A
scaffold300	1608	G	A	R	R	R	R	R	R	R	R	R	R	R	R	R	R	R	R	R	-	R	R	R	R	R	R	R	R	R	R	R	R	R	R	R	R	R	R	R	R	R	R	R	R	R	R	R	G
scaffold300	1618	G	T	T	T	T	T	T	T	T	T	T	T	T	T	T	T	T	T	T	T	T	T	T	T	T	T	T	T	T	T	T	T	T	T	T	T	T	T	T	T	T	T	T	T	T	T	T	T
scaffold300	1627	C	T	Y	Y	C	Y	Y	-	Y	Y	Y	Y	-	-	Y	Y	Y	Y	Y	Y	Y	Y	Y	Y	Y	Y	Y	Y	Y	Y	Y	Y	C	Y	Y	Y	Y	Y	Y	Y	-	Y	Y	Y	Y	-	Y	Y
scaffold300	1695	C	A	M	M	M	M	M	-	M	M	M	M	M	M	M	M	M	M	M	M	-	M	M	M	M	M	M	M	M	M	M	M	M	M	M	M	M	M	M	M	M	M	M	-	M	M	M	M
scaffold300	1723	C	A	M	M	M	M	M	-	M	M	M	M	M	M	M	M	M	M	M	M	-	-	M	M	M	M	M	M	M	M	M	M	M	M	M	M	M	M	M	M	M	M	M	C	M	M	M	-
scaffold300	1746	C	G	S	S	S	S	S	S	S	S	S	-	C	S	S	S	S	S	S	S	S	-	S	S	C	S	S	S	S	S	S	-	S	S	S	S	S	S	S	S	S	S	S	C	S	-	S	S
scaffold300	1755	G	A	R	R	R	R	R	R	R	R	R	-	-	R	R	R	R	R	R	R	-	-	R	R	G	R	R	R	R	R	R	R	R	R	R	R	R	R	R	-	R	R	R	-	R	G	R	R
scaffold300	1760	A	G	R	R	R	R	R	R	R	R	R	-	-	-	R	R	R	R	R	R	R	-	R	R	A	R	R	R	R	R	R	-	R	R	R	R	R	R	R	R	R	R	R	-	R	-	R	R
scaffold305	64	C	T	Y	Y	Y	Y	Y	Y	Y	Y	Y	Y	Y	-	Y	-	-	Y	Y	Y	Y	Y	Y	Y	Y	Y	Y	Y	Y	Y	Y	Y	Y	Y	-	Y	Y	Y	Y	Y	Y	Y	Y	Y	-	Y	Y	Y
scaffold305	71	A	G	R	R	R	R	R	R	R	R	R	R	R	-	R	R	R	R	R	-	R	R	R	R	R	R	R	R	R	R	R	R	R	R	-	R	R	R	R	R	R	R	R	R	-	R	R	R
scaffold305	205	T	A	W	W	W	W	W	W	W	W	-	W	W	W	W	W	W	W	W	W	W	W	W	W	W	W	W	W	W	W	W	W	W	W	W	W	W	W	W	W	W	W	W	W	-	W	W	W
scaffold305	227	A	G	R	R	R	R	R	R	R	R	-	-	R	R	R	R	R	R	R	R	R	R	R	R	R	R	R	R	R	R	R	R	R	R	R	R	R	R	R	R	R	R	R	R	-	R	R	R
scaffold305	695	T	C	Y	Y	Y	Y	Y	Y	Y	Y	Y	-	Y	Y	Y	Y	Y	Y	Y	Y	Y	Y	Y	Y	Y	Y	Y	Y	Y	Y	-	Y	Y	Y	Y	Y	Y	Y	Y	Y	Y	Y	Y	Y	Y	Y	-	Y
scaffold305	721	A	G	R	R	R	R	R	R	R	R	R	-	R	R	R	R	R	R	R	R	R	R	R	R	R	R	R	R	R	R	R	R	R	R	R	R	R	R	R	R	R	R	-	R	R	R	-	R
scaffold305	784	A	T	W	W	W	W	W	W	W	W	W	W	W	W	W	W	W	W	W	W	W	W	W	W	W	W	W	W	W	W	W	W	W	W	W	W	W	W	W	W	W	W	W	W	W	W	W	W
scaffold305	832	G	T	K	K	K	K	K	K	K	K	K	K	K	K	K	K	K	K	K	-	K	K	K	K	K	K	K	K	K	K	K	K	K	K	K	K	K	K	K	K	K	K	K	K	K	-	-	K
scaffold305	844	A	C	M	M	M	M	M	M	M	M	M	M	M	M	M	M	M	M	M	-	M	M	A	M	-	M	M	M	M	M	M	M	M	M	-	M	M	-	M	M	M	M	M	M	M	M	-	M
scaffold305	846	C	T	Y	Y	Y	Y	Y	Y	Y	Y	Y	-	Y	Y	Y	Y	Y	Y	Y	Y	Y	Y	Y	Y	Y	Y	Y	Y	Y	Y	Y	Y	Y	Y	Y	Y	Y	Y	Y	Y	Y	-	Y	-	Y	Y	Y	-
scaffold305	875	C	T	Y	Y	Y	Y	Y	Y	Y	Y	Y	Y	Y	Y	Y	Y	Y	Y	Y	Y	Y	Y	Y	Y	Y	Y	Y	Y	Y	-	Y	Y	Y	Y	Y	Y	Y	Y	Y	Y	Y	-	Y	Y	Y	Y	Y	Y
scaffold311	1271	T	C	T	C	C	C	C	C	C	C	C	-	-	C	-	C	C	C	C	-	C	C	C	C	C	C	-	C	C	C	C	C	C	C	C	C	C	C	C	C	C	C	C	C	C	C	C	C
scaffold315	27692	A	G	R	R	R	R	R	R	R	R	R	R	R	R	R	R	R	R	R	R	R	R	R	-	R	R	R	R	R	R	R	R	R	R	R	R	R	R	R	R	R	G	R	R	R	R	R	R
scaffold315	27709	G	C	S	S	S	S	S	S	S	S	S	S	G	S	S	G	S	S	-	S	S	S	S	S	S	G	-	S	S	S	S	S	S	-	S	S	S	S	-	S	S	S	S	S	-	S	S	S
scaffold315	27803	T	C	Y	Y	Y	Y	Y	Y	Y	Y	Y	Y	Y	Y	Y	Y	Y	Y	C	Y	Y	Y	Y	Y	Y	Y	Y	Y	Y	Y	Y	Y	Y	Y	Y	Y	C	Y	Y	Y	Y	Y	Y	Y	Y	Y	Y	Y
scaffold315	27804	T	C	Y	Y	Y	Y	Y	Y	Y	Y	Y	Y	Y	Y	Y	Y	Y	Y	C	Y	Y	Y	Y	Y	Y	Y	Y	Y	Y	Y	Y	Y	Y	Y	Y	Y	C	Y	Y	Y	Y	-	Y	Y	Y	Y	Y	Y
scaffold315	27813	C	T	Y	Y	-	Y	Y	Y	-	Y	Y	Y	Y	Y	Y	Y	Y	Y	Y	Y	Y	Y	Y	Y	Y	Y	Y	Y	Y	Y	Y	Y	Y	Y	C	Y	Y	Y	Y	Y	Y	Y	Y	Y	Y	Y	C	Y
scaffold315	27853	G	A	-	R	G	G	G	G	G	G	G	R	G	G	G	G	-	G	G	-	G	G	G	G	G	-	G	G	G	G	G	G	G	G	R	R	-	G	G	G	G	-	G	G	G	G	-	G
scaffold315	27861	C	T	Y	Y	Y	Y	Y	Y	Y	Y	-	-	Y	Y	C	Y	Y	Y	Y	Y	Y	C	Y	Y	C	Y	Y	Y	Y	C	Y	Y	Y	Y	Y	Y	Y	-	Y	Y	Y	Y	Y	Y	Y	Y	Y	Y
scaffold315	27865	G	C	G	S	S	G	-	G	-	G	S	G	S	G	S	G	-	S	S	S	G	G	G	G	G	S	-	-	-	S	S	G	S	S	S	G	-	S	S	G	G	S	S	S	S	S	S	-
scaffold315	27867	T	A	W	W	W	W	W	W	W	W	-	-	W	W	-	W	W	W	W	W	W	T	W	W	T	W	W	W	W	T	W	W	W	W	-	W	W	T	W	W	W	W	W	W	W	W	W	W
scaffold315	27898	G	T	T	T	T	T	T	T	T	T	T	T	T	T	T	T	T	T	T	T	T	T	T	T	T	T	T	T	T	T	T	T	T	T	T	T	T	T	T	T	T	T	T	T	T	T	T	T
scaffold315	27929	A	G	R	-	R	R	R	R	-	R	R	R	R	R	R	R	R	R	R	A	R	R	R	R	R	R	R	R	R	R	R	R	R	R	A	R	R	-	R	R	-	R	R	R	R	R	A	R
scaffold315	27953	A	T	T	T	T	T	T	T	T	T	T	T	T	T	T	T	T	T	T	T	T	T	T	T	T	T	T	T	T	T	T	T	T	T	T	T	T	T	T	T	T	T	T	T	T	T	T	T
scaffold315	28048	A	C	M	M	M	M	-	M	M	M	M	M	M	M	-	M	M	M	M	-	M	M	M	-	M	-	M	M	M	M	M	M	M	M	M	M	M	M	M	M	M	-	M	M	M	M	M	M
scaffold315	28070	T	A	W	W	W	W	W	W	W	W	W	W	W	T	W	T	W	W	W	W	W	W	W	W	-	-	T	W	W	W	W	W	W	T	W	W	W	W	W	W	W	W	W	W	W	-	T	W
scaffold315	28085	C	A	M	M	M	M	M	M	M	M	M	M	M	M	M	M	M	M	M	M	M	M	M	M	M	M	M	M	M	M	M	M	M	M	M	M	M	M	M	M	M	M	M	M	M	M	M	M
scaffold315	28093	C	G	S	S	S	S	S	S	S	S	G	S	S	S	G	S	S	S	S	-	S	S	S	-	S	S	S	S	S	S	S	S	S	S	S	S	S	S	S	S	S	-	S	S	S	S	S	S
scaffold315	28127	T	C	Y	Y	Y	Y	Y	Y	Y	Y	Y	Y	Y	Y	Y	Y	Y	Y	Y	Y	Y	Y	Y	Y	Y	Y	Y	Y	Y	Y	Y	Y	Y	Y	Y	Y	Y	Y	Y	Y	Y	Y	Y	Y	Y	Y	Y	Y
scaffold316	260	T	G	K	K	K	K	K	-	-	K	K	K	K	K	K	K	K	K	K	K	K	K	K	K	K	K	K	K	K	K	K	K	K	-	K	K	K	K	K	K	K	K	K	-	K	K	K	K
scaffold316	280	G	A	R	R	-	-	R	-	R	R	R	R	R	R	R	R	R	R	R	R	R	R	R	R	R	R	R	R	R	R	R	R	R	G	R	R	R	R	R	R	R	R	R	-	R	R	R	R
scaffold316	474	G	T	K	K	K	K	-	-	K	K	K	K	K	-	K	K	K	K	K	-	K	K	K	K	K	K	K	K	K	K	K	K	K	K	K	K	K	K	K	K	K	-	K	K	K	K	K	K
scaffold316	8318	A	G	R	R	R	R	R	-	R	R	R	R	R	R	R	R	R	R	R	-	R	R	-	R	R	R	R	R	R	R	R	R	R	R	R	R	R	R	R	R	R	-	-	R	R	R	R	R
scaffold316	8323	A	T	W	W	W	W	W	-	W	W	W	W	W	W	W	W	W	W	W	-	W	W	W	W	W	W	W	W	W	W	W	W	W	W	W	W	W	W	W	W	W	-	W	W	W	W	W	W
scaffold316	8332	A	C	M	M	M	M	M	M	M	M	M	M	M	M	M	M	M	M	M	M	M	M	M	M	M	M	M	M	M	M	M	M	M	M	M	M	M	M	M	M	M	M	M	M	M	M	M	M
scaffold316	8349	G	A	R	R	-	R	R	R	R	R	R	R	R	R	R	R	R	R	R	R	R	R	R	R	R	R	R	R	R	R	R	R	R	R	R	R	R	R	R	R	R	R	R	R	R	R	R	R
scaffold316	8371	G	A	R	R	R	R	R	R	-	R	R	R	R	R	R	R	R	R	R	R	R	R	R	R	R	R	R	R	R	R	R	R	R	R	R	R	R	R	R	R	R	R	R	R	R	R	R	R
scaffold316	8413	G	T	K	K	K	K	K	K	K	K	K	K	K	K	K	K	K	K	K	K	K	K	K	K	K	K	K	K	K	K	K	K	K	K	K	K	K	K	K	K	K	K	K	K	K	K	K	K
scaffold316	8512	A	G	R	R	R	R	R	R	-	R	R	R	R	R	R	R	R	A	R	R	R	R	R	R	R	R	-	R	R	R	R	R	R	R	-	R	R	R	R	R	R	R	R	R	R	R	R	R
scaffold316	8565	C	T	Y	Y	Y	Y	-	Y	Y	Y	Y	Y	Y	-	Y	Y	Y	Y	Y	-	Y	Y	Y	Y	Y	Y	Y	Y	Y	Y	Y	Y	Y	Y	Y	Y	Y	Y	Y	Y	Y	Y	Y	Y	Y	Y	Y	Y
scaffold316	8605	A	G	R	R	R	R	R	R	R	R	R	R	R	-	R	R	R	R	R	R	R	R	R	R	R	R	R	R	R	R	R	R	R	R	R	R	R	R	R	R	R	R	R	R	G	R	R	R
scaffold316	8612	T	G	K	K	K	-	K	K	K	K	K	K	K	-	K	K	K	K	K	K	K	K	K	K	K	K	K	K	K	K	K	K	K	K	K	K	K	K	K	K	K	K	K	K	K	K	K	K
scaffold316	8620	T	G	K	K	K	-	K	K	K	K	K	K	K	K	K	K	K	K	K	K	K	K	K	K	K	K	K	K	K	K	K	K	K	K	K	K	K	K	K	K	K	K	K	K	K	K	K	K
scaffold316	8629	G	A	R	R	R	-	R	R	R	R	R	R	R	R	R	R	R	R	R	R	R	R	R	R	R	R	R	R	R	R	R	R	R	R	R	R	R	R	R	R	R	R	R	R	-	R	R	R
scaffold316	8632	G	T	K	K	K	K	K	K	K	K	K	K	K	K	K	K	K	-	K	K	K	K	K	K	K	K	K	K	K	K	K	K	K	K	K	K	K	K	K	K	K	-	K	K	K	K	K	-
scaffold316	8672	C	T	Y	Y	Y	Y	Y	Y	Y	Y	Y	Y	Y	Y	Y	Y	Y	Y	Y	Y	Y	Y	Y	Y	Y	Y	Y	Y	Y	Y	Y	Y	Y	Y	Y	Y	Y	Y	Y	Y	Y	Y	Y	Y	Y	Y	Y	Y
scaffold316	8685	T	C	Y	Y	Y	C	Y	Y	Y	Y	Y	Y	Y	Y	Y	Y	Y	Y	Y	Y	Y	Y	Y	Y	Y	Y	Y	Y	Y	Y	Y	Y	Y	Y	Y	Y	Y	Y	Y	Y	Y	Y	Y	Y	Y	Y	Y	Y
scaffold316	8781	G	A	A	A	A	A	A	A	A	A	A	A	A	A	A	A	A	A	A	A	A	A	A	A	A	A	A	A	A	A	A	A	A	A	A	A	A	A	A	A	A	A	A	A	A	A	A	A
scaffold316	8859	C	T	Y	Y	C	C	C	C	Y	Y	-	C	C	Y	C	Y	Y	Y	Y	C	C	C	C	C	C	C	Y	Y	-	Y	Y	C	C	C	Y	C	Y	C	Y	Y	C	Y	C	Y	C	C	C	Y
scaffold316	8906	A	G	R	R	R	G	R	R	R	R	-	R	R	R	R	R	R	R	R	R	R	R	R	R	R	R	R	R	R	R	R	R	R	R	R	R	R	R	R	R	R	R	R	R	R	R	R	R
scaffold316	8925	G	A	R	R	R	R	R	R	R	R	R	R	R	R	R	R	R	R	R	R	R	R	R	R	R	R	R	R	R	R	R	R	R	R	R	R	R	R	R	R	R	R	R	R	R	R	R	R
scaffold316	8935	T	C	Y	Y	Y	C	Y	Y	Y	Y	Y	Y	Y	-	Y	Y	Y	Y	Y	Y	Y	Y	Y	Y	Y	Y	Y	Y	Y	Y	Y	Y	Y	Y	Y	Y	Y	Y	Y	Y	Y	Y	Y	Y	Y	Y	Y	Y
scaffold316	8984	C	T	Y	Y	Y	Y	Y	Y	Y	Y	Y	Y	Y	T	Y	Y	Y	Y	Y	Y	Y	Y	Y	Y	Y	Y	Y	Y	Y	Y	Y	Y	Y	Y	Y	Y	Y	Y	Y	Y	Y	Y	Y	Y	Y	Y	Y	Y
scaffold316	9110	T	G	K	K	-	K	K	K	K	K	K	-	K	K	K	K	K	K	K	K	K	K	K	K	-	K	K	K	K	K	K	K	K	K	K	K	K	K	K	K	K	K	K	K	K	K	K	K
scaffold316	9146	A	T	W	W	-	W	W	W	W	W	W	-	W	W	W	W	W	W	W	W	W	W	W	W	-	W	W	W	W	W	W	W	W	W	W	W	W	W	W	W	W	W	W	W	W	W	W	W
scaffold316	9168	A	G	R	R	R	R	R	R	R	R	R	R	R	R	R	R	R	R	R	R	R	R	R	R	R	R	R	R	R	R	R	R	R	R	R	R	R	R	R	R	R	R	R	R	R	R	R	R
scaffold316	9202	A	C	M	M	M	M	M	M	-	M	M	M	M	M	M	M	M	M	M	M	M	M	M	M	M	M	M	M	M	M	M	M	M	M	M	M	M	M	M	M	M	M	M	M	M	M	M	M
scaffold316	9247	A	C	C	C	C	C	C	C	C	C	C	C	C	C	C	C	C	C	C	C	C	C	C	C	C	C	C	C	C	C	C	C	C	C	C	C	C	C	C	C	C	C	C	C	C	C	C	C
scaffold316	9340	A	C	M	M	-	M	M	M	M	M	M	C	M	-	M	M	M	M	M	M	M	M	M	M	M	M	M	M	M	M	M	M	M	M	M	-	M	M	M	M	M	M	M	M	M	M	M	M
scaffold316	9341	G	T	K	K	-	K	K	K	K	K	K	T	K	-	K	K	K	K	K	K	K	K	K	K	K	K	K	K	K	K	K	K	K	K	K	-	K	K	K	K	K	K	K	K	K	K	K	K
scaffold316	9351	C	T	Y	Y	-	Y	Y	Y	Y	Y	Y	T	Y	-	Y	Y	Y	Y	Y	Y	Y	Y	Y	Y	-	Y	Y	Y	Y	Y	Y	Y	Y	Y	Y	-	Y	Y	Y	Y	Y	Y	Y	Y	Y	Y	Y	Y
scaffold316	9760	T	G	K	K	K	K	K	K	-	-	K	K	K	-	K	K	-	K	K	G	K	K	K	-	K	K	K	K	K	K	K	K	K	K	K	K	K	K	K	K	K	K	K	K	K	K	K	K
scaffold316	9763	A	C	M	A	-	M	M	M	A	A	A	A	M	A	M	A	A	A	A	M	M	-	M	M	M	-	-	A	A	A	A	M	-	M	A	M	A	M	A	A	A	A	M	A	M	M	M	A
scaffold316	9822	C	G	C	C	C	-	C	C	C	C	C	-	C	C	-	C	C	C	C	C	C	C	C	C	-	C	C	C	C	C	C	C	C	C	C	C	C	C	C	C	-	C	C	C	-	C	C	C
scaffold316	9932	G	C	S	S	S	S	S	S	S	S	-	S	S	-	S	-	-	S	S	S	S	S	S	S	S	S	S	S	S	S	S	S	S	S	S	S	S	S	S	S	S	G	S	S	S	S	S	S
scaffold316	9967	G	A	R	-	R	R	R	R	R	R	R	R	R	R	R	R	R	R	R	R	R	R	R	R	R	R	R	R	R	R	R	R	R	R	R	R	R	R	R	R	R	R	R	R	R	R	R	R
scaffold316	9970	T	A	W	-	W	W	W	W	W	W	W	W	W	W	W	W	W	W	W	-	W	W	W	W	W	W	W	W	W	W	W	W	W	W	W	W	W	W	W	W	W	W	W	W	W	W	W	W
scaffold316	9971	A	T	W	-	W	W	W	W	W	W	W	W	W	W	W	W	W	W	W	-	W	W	W	W	W	W	W	W	W	W	W	W	W	W	W	W	W	W	W	W	W	W	W	W	W	W	W	W
scaffold316	9973	G	T	K	-	K	K	K	K	K	K	K	K	K	K	K	K	K	K	K	-	K	K	K	K	K	K	K	K	K	K	K	K	K	K	K	K	K	K	K	K	K	K	K	K	K	K	K	K
scaffold316	9976	G	A	R	-	R	R	R	R	R	R	R	R	R	R	R	R	R	R	R	-	R	R	R	R	R	R	R	R	R	R	R	R	R	R	R	R	R	R	R	R	R	R	R	R	R	R	R	R
scaffold316	9991	A	C	M	M	M	M	M	M	M	M	M	-	-	M	M	M	M	M	M	M	-	M	M	-	-	M	M	M	M	M	M	M	M	M	A	-	M	M	M	M	M	-	M	M	M	M	M	M
scaffold316	9996	G	T	K	K	K	K	K	K	K	K	K	K	K	K	K	K	K	K	K	K	K	K	K	K	K	K	K	K	K	K	K	K	K	K	K	K	K	K	K	K	K	K	K	K	K	K	K	K
scaffold316	9999	G	A	R	R	R	R	R	R	R	R	R	R	R	R	R	R	R	R	R	R	R	R	R	R	R	R	R	R	R	R	R	R	R	R	R	R	R	R	R	R	R	R	R	R	R	R	R	R
scaffold316	10049	C	A	M	M	M	M	M	M	M	M	M	M	M	M	M	M	M	M	M	M	M	M	M	M	M	M	M	M	M	M	M	M	M	M	M	M	M	M	M	M	M	M	M	M	M	M	M	M
scaffold316	10088	T	C	Y	Y	Y	Y	Y	Y	Y	Y	Y	Y	Y	Y	Y	Y	Y	Y	Y	Y	Y	Y	Y	Y	Y	Y	Y	Y	Y	Y	Y	Y	Y	Y	Y	Y	Y	Y	Y	Y	Y	Y	Y	Y	Y	Y	Y	Y
scaffold345	63877	G	T	G	K	K	G	K	G	G	G	G	-	K	K	K	K	K	-	G	K	K	K	K	K	K	G	K	K	G	G	G	K	K	-	-	K	K	K	K	G	K	G	G	K	K	K	G	G
scaffold345	63904	T	G	K	K	K	K	K	-	K	K	K	K	K	K	K	K	K	K	K	K	K	K	K	K	K	K	K	K	K	K	K	K	K	K	K	K	K	K	K	K	K	T	K	K	K	K	K	K
scaffold345	63909	T	C	T	Y	Y	T	Y	T	T	T	T	-	Y	Y	Y	Y	Y	Y	T	Y	Y	Y	Y	Y	Y	T	Y	Y	T	T	T	Y	Y	Y	Y	Y	Y	Y	Y	T	Y	T	T	Y	Y	Y	T	T
scaffold345	63911	C	A	M	M	M	M	M	-	M	M	M	M	M	-	M	M	M	M	M	M	M	M	-	M	M	M	M	M	M	M	M	M	M	M	M	M	M	M	M	M	-	C	M	M	C	M	M	M
scaffold345	63938	A	G	R	R	R	R	R	R	R	R	R	R	R	R	R	R	R	R	R	R	R	R	R	R	R	R	R	R	R	R	R	R	R	R	R	R	R	R	R	R	R	A	R	R	R	R	R	R
scaffold345	63944	G	A	R	R	R	-	R	R	R	R	R	R	R	G	R	R	R	R	R	R	R	R	-	R	R	R	R	R	R	R	R	R	R	R	R	R	R	-	R	R	R	G	R	-	G	R	R	R
scaffold345	63983	A	C	M	M	M	M	M	M	M	M	M	M	M	M	M	M	M	M	M	M	M	M	M	M	M	M	M	M	M	M	M	M	M	M	M	M	M	M	M	M	M	-	M	M	M	M	M	M
scaffold345	64083	T	C	T	Y	Y	T	Y	-	T	T	T	T	Y	Y	Y	Y	Y	Y	T	Y	Y	Y	Y	Y	Y	T	Y	Y	T	T	T	Y	Y	Y	Y	Y	Y	-	Y	T	Y	-	T	Y	Y	Y	T	T
scaffold345	64118	A	C	M	M	M	M	M	M	M	M	-	M	M	M	M	M	M	M	M	M	M	M	M	M	M	M	M	M	M	M	M	M	M	M	M	M	M	M	M	M	M	M	M	M	M	M	M	M
scaffold345	64123	A	C	A	M	M	A	M	-	A	A	A	A	M	M	M	M	M	M	A	M	M	M	M	M	M	A	M	M	A	A	A	M	M	M	-	M	M	M	M	A	M	A	A	M	M	M	A	A
scaffold347	17639	A	G	R	R	R	R	R	R	R	R	-	R	R	-	R	R	R	R	-	-	R	R	R	R	R	R	R	R	R	R	R	R	R	R	R	R	R	R	R	R	R	R	R	R	R	R	R	R
scaffold347	17714	A	G	G	G	G	G	G	G	G	G	G	G	G	-	G	G	G	G	-	G	G	G	G	G	G	G	G	G	G	G	G	G	G	G	G	G	G	G	G	G	G	G	G	G	G	G	G	G
scaffold347	19161	A	C	M	M	M	M	M	M	M	M	M	M	M	M	M	M	M	-	M	M	M	M	M	M	M	M	M	-	M	M	M	M	M	M	M	M	M	M	M	M	M	M	M	M	M	M	M	M
scaffold347	19189	T	C	Y	Y	-	Y	Y	Y	Y	Y	Y	Y	Y	Y	Y	-	Y	Y	Y	Y	Y	Y	Y	Y	Y	Y	Y	C	Y	Y	Y	Y	Y	Y	Y	Y	Y	-	Y	Y	Y	Y	Y	Y	Y	Y	Y	Y
scaffold349	408	T	C	Y	Y	Y	Y	Y	Y	Y	Y	Y	Y	Y	Y	Y	Y	Y	Y	Y	Y	Y	Y	Y	Y	Y	Y	Y	Y	Y	Y	Y	Y	Y	Y	Y	Y	Y	Y	Y	Y	Y	Y	Y	Y	Y	Y	Y	Y
scaffold349	416	G	A	G	G	G	G	G	R	G	G	-	-	-	G	G	G	G	G	G	G	G	G	G	G	G	G	G	G	G	G	G	G	G	G	G	G	G	G	G	G	G	R	G	G	G	G	G	G
scaffold349	438	T	G	K	K	K	K	K	K	K	K	K	K	K	K	K	K	K	K	K	K	K	K	K	K	K	K	K	K	K	K	K	K	K	K	K	K	T	K	K	K	K	K	K	K	K	K	K	K
scaffold349	440	A	G	R	-	R	R	R	R	R	R	R	R	-	R	R	R	R	R	R	R	R	R	R	R	R	R	R	R	R	R	R	R	-	R	R	R	A	R	R	R	R	R	R	R	R	R	R	R
scaffold349	481	C	G	S	-	G	S	S	-	S	S	S	-	S	G	S	S	S	S	S	S	S	S	S	S	S	S	S	S	S	S	S	S	S	S	S	S	S	S	S	S	S	S	S	S	S	S	S	S
scaffold349	500	G	A	G	R	R	G	R	R	G	G	G	G	R	R	R	R	R	R	G	R	R	R	R	R	R	G	R	R	G	G	G	R	R	R	R	R	R	R	R	G	R	-	R	R	R	R	G	G
scaffold349	510	G	A	R	R	R	R	R	R	R	R	R	R	R	R	R	R	R	R	R	R	R	R	R	R	R	R	R	R	R	R	R	R	R	R	R	R	R	R	R	R	R	R	R	R	R	R	R	R
scaffold349	1033	A	G	R	R	R	R	R	R	R	R	R	R	R	R	R	R	R	R	R	R	R	R	R	R	R	R	R	R	R	R	R	R	R	R	R	R	R	R	R	R	R	R	R	R	R	R	R	R
scaffold349	1048	G	A	R	R	R	R	R	R	R	R	R	R	R	R	R	R	R	R	R	R	R	R	R	R	R	R	R	R	R	R	R	R	R	R	R	R	R	R	R	R	R	R	R	R	R	R	R	R
scaffold349	1056	G	T	G	G	K	G	G	G	G	G	G	G	-	-	G	K	G	G	G	G	K	G	G	-	-	G	G	G	G	G	G	G	G	G	G	G	K	K	G	G	G	G	-	G	G	K	G	G
scaffold349	1068	T	C	Y	T	Y	Y	Y	-	Y	Y	Y	-	Y	Y	Y	Y	Y	T	Y	Y	Y	Y	Y	Y	Y	Y	Y	Y	Y	Y	Y	Y	Y	Y	Y	Y	Y	Y	Y	Y	Y	Y	Y	Y	Y	-	Y	Y
scaffold349	1097	A	G	R	R	R	R	R	R	R	R	R	R	R	R	R	R	R	R	R	R	R	R	R	R	R	R	R	R	R	R	R	R	R	R	R	R	R	R	R	R	R	R	R	R	R	R	R	R
scaffold349	1106	A	C	M	M	M	M	M	M	M	M	M	M	M	M	M	-	M	M	M	M	M	M	M	M	M	M	M	M	M	M	M	M	M	M	M	M	M	M	M	M	M	M	M	M	M	M	M	M
scaffold349	1121	G	T	K	K	K	K	K	K	K	K	K	K	-	K	K	K	K	K	K	K	K	K	K	K	K	K	K	K	K	K	K	K	K	K	K	K	K	K	K	K	K	K	K	K	K	K	K	K
scaffold349	1125	A	T	W	W	W	W	W	W	W	W	W	W	-	W	W	W	W	W	W	W	W	W	W	W	W	W	W	W	W	W	W	W	W	W	W	W	W	W	W	W	W	W	W	W	W	W	W	W
scaffold349	1135	C	T	Y	Y	Y	Y	Y	Y	Y	Y	Y	Y	Y	Y	Y	Y	Y	Y	Y	Y	Y	Y	Y	Y	Y	Y	Y	Y	Y	Y	Y	Y	Y	Y	Y	Y	Y	Y	Y	Y	Y	Y	Y	Y	Y	Y	Y	Y
scaffold349	1146	T	C	Y	Y	Y	Y	Y	Y	Y	Y	Y	Y	Y	Y	Y	Y	Y	Y	Y	Y	Y	Y	Y	Y	Y	Y	Y	Y	Y	Y	Y	Y	Y	Y	Y	Y	Y	Y	Y	Y	Y	Y	Y	Y	Y	Y	Y	Y
scaffold349	1151	A	G	R	-	R	R	R	R	R	R	R	R	R	R	R	R	R	R	R	G	R	R	R	R	R	R	R	R	R	R	R	R	R	R	R	R	R	R	R	R	R	R	R	R	R	R	R	R
scaffold349	1152	G	C	S	-	S	S	S	S	S	S	S	S	S	S	S	S	S	S	S	C	S	S	S	S	S	S	S	S	S	S	S	S	S	S	S	S	S	S	S	S	S	S	S	S	S	S	S	S
scaffold349	1160	G	A	G	R	R	G	R	-	G	G	G	G	R	R	R	R	R	R	G	R	R	R	R	R	R	G	R	R	G	G	G	R	R	R	R	R	R	R	R	G	R	-	G	R	R	R	G	G
scaffold349	1163	G	C	S	S	S	S	S	S	S	S	S	S	S	S	S	S	S	S	S	S	S	S	S	S	S	S	S	S	S	S	S	S	S	S	S	S	S	S	S	S	S	S	S	S	S	S	S	S
scaffold349	1167	G	C	S	S	S	S	S	S	S	S	S	S	S	S	S	S	S	S	S	S	S	S	S	S	S	S	S	S	S	S	S	S	S	S	S	S	S	S	S	S	S	S	S	S	S	S	S	S
scaffold349	1173	C	A	M	-	M	M	M	M	M	M	M	M	M	M	M	M	M	M	M	A	M	M	M	M	M	M	M	M	M	M	M	M	M	M	M	M	M	M	M	M	M	M	M	M	M	M	M	M
scaffold349	1185	G	C	S	S	S	S	S	S	S	S	S	S	S	S	S	S	S	S	S	S	S	S	S	S	S	S	S	S	S	S	S	S	S	S	S	S	S	S	S	S	S	S	S	S	S	S	S	S
scaffold349	1220	G	A	R	R	R	R	R	R	R	R	R	R	R	R	R	R	R	R	R	R	R	R	R	R	R	R	R	R	R	R	R	R	R	R	R	R	R	R	R	R	R	R	R	R	R	R	R	R
scaffold349	1222	A	T	A	W	W	A	W	-	-	A	A	A	W	W	W	W	W	W	A	W	W	W	W	W	W	A	W	W	A	A	A	W	W	W	W	W	W	W	W	A	W	-	-	W	W	W	A	A
scaffold349	1235	T	C	Y	Y	Y	Y	Y	Y	Y	Y	Y	Y	Y	Y	Y	Y	Y	Y	Y	C	Y	Y	Y	Y	Y	Y	Y	Y	Y	Y	Y	Y	Y	Y	Y	Y	Y	Y	Y	Y	Y	Y	Y	Y	Y	Y	Y	Y
scaffold349	1236	A	G	R	R	R	R	R	R	R	R	R	R	R	R	R	R	R	R	R	G	R	R	R	R	R	R	R	R	R	R	R	R	R	R	R	R	R	R	R	R	R	R	R	R	R	R	R	R
scaffold349	1238	C	T	C	Y	Y	C	Y	C	C	C	C	C	Y	Y	Y	Y	Y	Y	C	Y	Y	Y	Y	Y	Y	C	Y	Y	C	C	C	Y	Y	Y	-	Y	Y	Y	Y	C	Y	-	C	Y	Y	Y	C	C
scaffold349	1249	G	A	G	R	R	G	R	G	G	G	G	G	R	R	R	R	R	R	G	R	R	R	R	R	R	G	R	R	G	G	G	R	R	R	R	R	R	R	R	G	R	R	-	R	R	R	G	G
scaffold349	1304	G	T	K	K	K	K	K	K	K	K	K	K	K	K	K	K	K	K	K	K	K	K	K	K	K	K	K	K	K	K	K	K	K	K	K	K	K	K	K	K	K	K	K	K	K	K	K	K
scaffold349	1312	G	A	R	R	R	R	R	R	R	R	-	R	R	R	R	R	R	R	R	R	R	R	R	R	R	R	R	R	R	R	R	R	R	R	R	R	R	R	R	R	R	R	R	R	R	R	R	R
scaffold349	1327	C	A	M	M	M	M	M	M	M	M	M	M	M	M	M	M	M	M	M	M	M	M	M	M	M	M	M	M	M	M	M	M	M	M	M	M	M	M	M	M	M	M	M	M	M	M	M	M
scaffold349	1335	T	C	T	T	T	T	T	T	T	T	T	T	T	T	T	T	T	T	T	T	T	T	T	T	T	T	T	T	T	T	T	T	T	T	T	T	T	T	T	T	T	T	T	T	T	T	T	T
scaffold349	1349	G	A	G	R	R	G	R	G	G	G	G	G	-	R	R	R	R	R	G	R	R	R	R	R	R	G	R	R	G	G	G	R	R	R	-	R	R	R	R	G	R	R	-	R	R	R	G	G
scaffold349	1353	C	A	C	M	M	C	M	-	C	C	C	C	M	M	M	M	M	M	C	M	M	M	M	M	M	C	M	M	C	C	C	M	M	M	M	M	M	M	M	C	M	M	-	M	M	M	C	C
scaffold349	1371	G	C	G	S	S	G	S	-	-	G	G	G	S	S	S	S	S	S	-	S	S	S	S	S	S	G	S	S	G	G	-	S	S	S	S	S	S	S	S	G	S	S	S	S	S	S	-	G
scaffold349	1378	C	T	Y	-	Y	Y	Y	Y	Y	Y	Y	Y	Y	Y	C	Y	Y	Y	Y	-	Y	Y	Y	Y	C	Y	Y	Y	Y	Y	Y	Y	Y	Y	Y	Y	Y	Y	Y	Y	Y	Y	Y	C	Y	Y	Y	Y
scaffold349	1407	C	G	S	S	S	S	S	S	S	S	S	S	S	-	S	S	S	S	S	S	S	S	S	S	-	S	S	S	S	S	S	S	-	S	S	S	S	S	S	S	S	S	S	S	S	S	S	S
scaffold349	1473	G	A	G	R	R	G	R	G	G	G	G	G	R	R	R	R	R	R	G	R	R	R	R	R	R	G	R	R	G	G	G	R	R	R	R	R	R	R	R	G	R	-	R	R	R	R	G	G
scaffold349	1479	A	G	R	R	R	R	R	R	R	R	R	R	-	R	R	R	R	R	R	R	R	R	R	R	R	R	R	R	R	R	R	R	R	R	R	R	R	R	R	R	R	R	R	R	R	R	R	R
scaffold349	1481	G	T	G	K	K	G	K	-	G	G	G	G	K	K	K	K	K	K	G	K	K	K	K	K	K	G	K	K	G	G	G	K	K	K	K	K	K	K	K	-	K	G	-	K	K	K	G	G
scaffold349	1487	C	G	S	S	S	S	S	S	S	S	S	S	S	S	S	S	S	S	S	S	S	S	S	S	S	S	S	S	S	S	S	S	S	S	S	S	S	S	S	S	S	S	S	S	S	S	S	S
scaffold349	1501	A	G	R	R	R	R	R	R	R	R	R	R	R	R	R	R	R	R	R	R	R	-	R	R	R	R	R	R	R	R	R	R	R	R	R	R	R	R	R	R	R	R	R	R	R	R	R	R
scaffold349	1504	C	T	C	Y	Y	C	Y	-	C	C	C	C	Y	Y	Y	Y	Y	Y	C	Y	Y	Y	Y	Y	Y	C	Y	Y	C	C	C	Y	Y	Y	Y	Y	Y	Y	Y	C	Y	C	-	Y	Y	Y	C	C
scaffold349	1546	T	C	Y	Y	Y	Y	Y	Y	Y	Y	Y	Y	Y	Y	Y	Y	Y	Y	Y	Y	Y	Y	Y	Y	Y	Y	Y	Y	Y	Y	Y	Y	Y	Y	Y	Y	Y	Y	Y	Y	Y	Y	Y	Y	Y	Y	Y	Y
scaffold349	1548	G	A	G	R	R	G	R	-	G	G	G	G	R	R	R	R	R	R	G	R	R	R	R	R	R	G	R	R	G	G	G	R	R	R	R	R	R	R	R	R	R	-	-	R	R	R	G	G
scaffold349	1572	G	C	S	S	S	S	S	S	S	S	S	S	S	S	S	S	S	S	S	S	S	S	S	S	S	S	S	S	S	S	S	S	S	S	S	S	S	S	S	S	S	S	S	S	S	S	S	S
scaffold349	1704	G	T	K	-	K	K	K	K	K	K	K	K	G	-	-	K	K	-	K	G	G	K	K	K	K	K	K	K	K	K	K	-	K	K	K	K	K	K	K	K	K	K	K	K	K	K	K	K
scaffold349	1714	G	T	G	K	K	G	K	K	G	G	G	G	K	K	K	K	K	K	G	K	K	K	K	K	K	G	K	K	G	G	G	K	K	K	K	K	K	K	K	-	K	K	G	K	K	K	G	G
scaffold349	1724	T	C	Y	Y	Y	Y	-	Y	Y	Y	Y	Y	Y	Y	Y	Y	Y	Y	Y	Y	Y	Y	Y	Y	Y	Y	Y	Y	Y	Y	Y	Y	Y	Y	Y	Y	Y	Y	Y	Y	Y	Y	Y	Y	Y	Y	Y	Y
scaffold349	1727	A	G	R	R	R	R	-	R	R	R	R	R	R	R	R	-	R	R	R	R	R	R	R	R	R	R	R	R	R	R	R	R	R	R	R	R	R	R	R	R	R	R	R	R	R	R	R	R
scaffold349	1744	A	G	R	R	R	R	-	R	-	R	R	R	R	R	R	R	R	R	R	R	R	R	R	R	R	R	R	R	R	R	R	R	R	R	R	R	R	R	R	R	R	R	R	R	R	R	R	R
scaffold349	1748	A	G	R	-	R	R	R	R	-	R	R	R	-	R	A	R	R	-	R	-	R	A	R	R	R	R	R	R	R	R	R	R	R	R	R	R	R	-	R	R	R	R	R	R	R	R	R	R
scaffold349	1759	G	A	R	R	R	R	R	R	-	R	R	R	R	R	R	R	R	R	R	R	R	R	R	R	R	R	R	R	R	R	R	R	R	R	R	R	R	R	R	R	R	R	R	R	R	R	R	R
scaffold349	1776	G	T	G	K	K	G	K	-	G	G	G	-	K	K	K	K	K	K	G	-	K	K	K	K	K	K	K	K	G	G	G	K	K	K	G	K	K	K	K	K	-	-	G	K	K	K	G	G
scaffold349	1809	A	C	M	M	M	M	M	M	M	M	M	M	M	M	M	M	M	M	M	M	M	M	M	M	M	-	M	M	M	M	M	M	M	M	M	M	M	M	M	M	M	M	M	M	M	M	M	M
scaffold349	1816	C	A	C	M	M	C	M	-	C	C	C	C	M	M	M	M	M	M	C	M	M	M	M	M	M	C	M	M	C	C	C	M	M	M	-	M	M	M	M	M	M	M	C	M	M	M	C	C
scaffold349	1820	C	T	Y	-	Y	Y	Y	Y	Y	-	Y	Y	C	Y	C	Y	Y	Y	Y	-	Y	C	-	Y	Y	-	Y	Y	Y	Y	Y	Y	Y	Y	Y	Y	Y	C	Y	Y	Y	Y	Y	Y	Y	Y	Y	Y
scaffold349	1821	C	T	Y	Y	Y	Y	Y	Y	Y	Y	Y	Y	Y	Y	Y	Y	Y	Y	Y	Y	Y	Y	Y	Y	Y	-	Y	Y	Y	Y	Y	Y	Y	Y	Y	Y	Y	Y	Y	Y	Y	Y	Y	Y	Y	Y	Y	Y
scaffold349	1826	T	C	Y	Y	Y	Y	Y	Y	Y	Y	-	Y	Y	Y	Y	Y	Y	Y	Y	Y	Y	Y	Y	Y	Y	-	Y	Y	Y	Y	Y	Y	Y	Y	Y	Y	Y	Y	Y	Y	Y	Y	Y	Y	Y	Y	Y	Y
scaffold349	1829	T	C	Y	Y	Y	Y	Y	Y	Y	Y	Y	Y	Y	Y	Y	Y	Y	Y	Y	Y	Y	Y	Y	Y	Y	-	Y	Y	Y	Y	Y	Y	Y	Y	Y	Y	Y	Y	Y	Y	Y	Y	Y	Y	Y	Y	Y	Y
scaffold349	1846	C	A	M	M	M	M	M	M	M	M	M	M	M	-	M	M	M	M	M	M	M	M	M	M	M	M	M	M	M	M	M	M	M	M	M	M	M	M	M	M	M	M	M	M	M	M	M	M
scaffold349	1861	C	T	C	Y	Y	C	Y	-	C	C	C	-	Y	Y	Y	Y	Y	Y	C	Y	Y	Y	Y	Y	Y	C	Y	Y	C	C	C	Y	Y	Y	Y	Y	Y	Y	Y	-	Y	C	C	Y	Y	Y	C	C
scaffold349	1868	T	G	K	K	K	K	K	K	K	K	K	-	K	-	K	K	K	K	K	K	K	K	K	K	K	K	K	K	K	K	K	K	K	K	K	K	K	K	K	K	K	K	K	K	K	K	K	K
scaffold349	1894	A	T	W	W	W	W	W	-	W	W	-	W	W	-	W	W	W	W	W	W	W	W	W	W	W	W	W	W	W	W	W	W	W	W	W	W	W	W	W	W	W	W	W	W	W	W	W	W
scaffold349	1903	T	G	K	K	-	K	K	K	K	K	K	K	-	-	K	K	-	K	K	K	K	K	K	K	K	K	K	K	K	K	K	K	K	K	K	-	K	K	K	K	K	K	K	K	K	K	K	K
scaffold349	1909	T	C	T	Y	Y	T	Y	-	T	T	T	-	Y	Y	Y	-	Y	Y	T	Y	Y	-	T	Y	-	T	T	Y	T	T	T	Y	Y	T	Y	Y	Y	Y	T	T	Y	T	T	Y	-	Y	T	T
scaffold349	1911	C	T	Y	Y	Y	Y	Y	Y	Y	Y	Y	Y	Y	Y	Y	Y	Y	Y	Y	Y	Y	Y	Y	Y	Y	Y	Y	Y	Y	Y	Y	Y	Y	Y	Y	Y	Y	Y	Y	Y	Y	Y	Y	Y	Y	Y	Y	Y
scaffold349	1922	T	C	T	Y	Y	T	Y	Y	T	T	T	T	Y	Y	Y	Y	Y	Y	T	Y	Y	Y	Y	Y	Y	T	Y	Y	T	T	T	Y	Y	T	Y	Y	Y	Y	Y	T	Y	T	T	Y	Y	Y	T	T
scaffold349	1971	A	C	M	M	M	M	M	M	M	M	M	-	M	M	M	M	M	M	M	M	M	M	M	M	M	M	M	M	M	M	M	M	M	M	M	M	M	M	M	M	M	M	M	M	M	M	M	M
scaffold349	1972	G	T	G	K	K	G	K	K	G	G	G	-	K	K	K	K	K	K	G	K	K	K	K	K	K	G	K	K	G	G	G	K	K	-	K	K	K	K	K	G	K	-	G	K	K	K	G	G
scaffold349	1973	T	G	T	K	K	T	K	K	T	T	T	-	K	K	K	K	K	K	T	K	K	K	K	K	K	T	K	K	T	T	T	K	K	-	K	K	K	K	K	T	K	-	T	K	K	K	T	T
scaffold349	1991	G	A	R	R	R	R	R	R	R	R	R	-	-	R	-	R	R	R	R	R	R	R	R	R	R	R	R	R	R	R	R	R	R	R	R	R	R	G	R	R	R	-	R	R	R	R	R	R
scaffold349	1992	C	A	M	M	-	M	M	M	M	M	M	-	-	M	-	M	M	M	M	M	M	M	M	M	M	M	M	M	M	M	M	M	M	M	M	M	M	C	M	M	M	-	M	M	M	M	M	M
scaffold349	2028	A	C	A	M	-	A	M	-	A	A	A	-	M	M	M	M	M	M	A	M	M	M	M	-	M	A	M	M	A	A	A	M	M	M	A	M	M	M	-	A	M	A	A	M	-	M	A	A
scaffold349	2048	C	G	S	S	S	S	S	S	S	S	S	S	S	S	S	S	S	S	S	S	S	S	S	S	S	S	S	S	S	S	S	S	S	S	S	S	S	S	S	S	S	S	S	S	S	S	S	S
scaffold349	2209	T	A	T	W	T	-	T	W	-	T	T	-	W	-	W	W	T	W	T	W	W	W	W	T	W	T	W	W	T	T	T	W	-	T	T	W	W	W	-	T	W	T	T	W	-	W	T	-
scaffold349	2415	T	C	Y	Y	Y	Y	Y	Y	-	Y	Y	-	-	Y	Y	Y	Y	Y	Y	Y	Y	Y	-	Y	Y	Y	Y	Y	Y	Y	Y	Y	Y	Y	Y	Y	Y	Y	Y	-	Y	Y	Y	-	Y	Y	Y	Y
scaffold349	2453	A	G	R	R	R	R	R	R	R	R	R	R	-	R	R	R	R	R	R	R	R	R	R	R	R	R	R	R	R	R	R	R	R	R	R	R	R	R	R	R	R	R	R	R	R	R	R	R
scaffold349	2488	A	G	R	R	R	R	R	R	R	R	R	R	-	R	R	R	R	R	R	R	R	R	R	R	R	R	R	R	R	R	R	R	R	R	R	R	R	R	R	R	R	R	R	R	R	R	R	R
scaffold349	2494	T	C	Y	Y	Y	Y	Y	Y	Y	Y	Y	Y	Y	Y	Y	Y	Y	Y	Y	Y	Y	Y	Y	Y	Y	Y	Y	Y	Y	Y	Y	Y	Y	Y	Y	Y	Y	Y	Y	Y	Y	Y	Y	Y	Y	Y	Y	Y
scaffold349	2496	T	C	Y	Y	Y	Y	Y	Y	Y	Y	Y	Y	Y	Y	Y	Y	Y	Y	Y	Y	Y	Y	Y	Y	Y	Y	Y	Y	Y	Y	Y	Y	Y	Y	Y	Y	Y	Y	Y	Y	Y	Y	Y	Y	Y	Y	Y	Y
scaffold349	2508	A	T	W	W	W	W	W	W	W	W	W	W	W	W	W	W	W	W	W	W	W	W	W	W	W	W	W	W	W	W	W	W	W	W	W	W	W	W	W	W	W	W	W	W	W	W	W	W
scaffold349	2513	A	G	R	R	R	R	R	R	R	R	R	R	R	R	R	R	R	R	R	R	R	R	R	R	R	R	R	R	R	R	R	R	R	R	R	R	R	R	R	R	R	R	R	R	R	R	R	R
scaffold349	2518	G	C	S	S	S	S	S	S	S	S	S	S	S	S	S	S	S	S	S	S	S	S	S	S	S	S	S	S	S	S	S	S	S	S	S	S	S	S	S	S	S	S	S	S	S	S	S	S
scaffold349	2522	T	G	K	K	K	K	K	K	K	K	K	K	K	K	K	K	K	K	K	K	K	K	K	K	K	K	K	K	K	K	K	K	K	-	K	K	K	K	K	K	K	K	K	K	K	K	K	K
scaffold351	5356	T	G	K	K	K	K	-	K	T	K	K	K	K	K	K	K	T	K	K	K	K	K	K	K	K	-	K	K	T	-	K	K	K	K	K	K	K	K	K	K	K	K	K	K	-	K	T	K
scaffold351	5410	G	T	K	K	K	K	K	K	-	K	K	K	K	K	K	K	K	K	K	K	K	K	K	K	K	-	K	K	K	K	K	K	K	K	K	K	K	K	K	K	K	K	K	K	K	K	K	K
scaffold351	5486	A	G	R	R	R	R	R	R	A	R	R	R	R	R	R	R	R	R	R	R	R	R	R	R	R	-	R	R	R	R	R	R	R	R	R	R	R	R	R	R	R	R	R	R	R	R	R	R
scaffold351	5494	C	A	M	M	M	M	M	M	-	M	M	M	M	M	M	M	M	-	M	M	M	M	M	M	M	-	M	M	M	M	M	M	M	M	M	M	M	M	M	M	M	M	M	M	M	M	M	M
scaffold351	5512	T	C	Y	Y	Y	Y	Y	-	-	Y	Y	Y	Y	Y	Y	Y	Y	-	Y	Y	Y	Y	Y	Y	Y	-	Y	Y	Y	Y	Y	Y	Y	Y	Y	Y	Y	Y	Y	Y	Y	Y	Y	Y	Y	Y	Y	Y
scaffold351	5523	T	A	W	W	W	W	W	W	-	W	W	W	W	W	W	W	W	-	W	W	W	W	W	W	W	-	W	W	W	W	W	W	W	W	W	W	W	W	W	W	W	W	W	W	W	W	W	W
scaffold351	5933	G	A	R	R	R	R	R	R	R	R	R	-	R	R	R	R	R	R	R	R	R	R	R	R	R	R	R	R	R	R	R	R	R	R	R	R	R	R	R	R	R	R	R	R	R	R	R	R
scaffold351	5953	A	G	R	R	R	R	A	-	R	R	A	A	R	-	R	-	A	A	R	A	A	A	R	R	R	R	R	R	R	R	A	A	A	A	A	R	R	A	R	R	A	A	A	A	R	A	A	A
scaffold351	5957	C	A	M	M	M	M	C	-	M	M	C	C	M	-	M	-	C	C	M	C	C	C	M	M	M	M	M	M	M	M	C	C	C	C	C	M	M	C	M	M	C	C	C	C	M	C	C	C
scaffold351	5961	A	T	W	W	W	W	A	-	W	W	A	A	W	-	W	-	A	A	W	A	A	A	W	W	W	W	W	W	W	W	A	A	A	A	A	W	W	A	W	W	A	A	A	A	W	A	A	A
scaffold351	5969	T	G	G	G	G	G	G	G	G	G	G	G	G	-	G	G	G	G	G	G	G	G	G	G	G	-	G	G	G	G	G	G	G	G	G	G	G	G	G	G	G	G	G	G	G	G	G	G
scaffold351	6415	C	G	S	S	-	S	S	-	S	S	-	-	S	S	S	S	S	S	-	S	S	S	S	S	-	S	S	S	S	S	S	S	S	S	S	S	S	C	S	S	S	-	S	S	S	S	S	S
scaffold355	1391	A	T	A	-	A	W	A	-	W	A	A	A	W	W	A	A	W	A	W	W	A	A	A	A	A	A	W	A	A	A	-	A	A	A	A	A	W	W	A	A	A	A	A	A	A	A	A	A
scaffold365	5692	C	T	C	Y	-	Y	Y	Y	-	Y	Y	Y	-	Y	Y	Y	C	Y	Y	Y	Y	Y	Y	Y	Y	Y	Y	Y	Y	Y	Y	Y	Y	Y	Y	Y	Y	Y	-	Y	C	Y	Y	Y	Y	-	Y	Y
scaffold365	5820	A	T	W	W	W	A	W	W	W	W	W	W	W	W	W	W	W	W	W	W	W	W	W	W	W	W	W	W	W	W	W	W	W	W	W	W	W	W	W	W	W	W	W	W	W	W	W	-
scaffold365	6000	T	G	K	K	K	K	K	K	K	-	K	-	K	K	-	K	K	K	K	K	K	K	K	K	K	K	K	K	K	K	K	K	K	-	K	K	K	K	K	K	K	K	K	K	K	K	K	K
scaffold365	6036	G	T	K	K	K	K	K	K	K	-	-	K	K	K	K	K	K	K	-	K	K	K	G	G	K	K	K	K	K	K	K	K	K	G	K	K	K	K	K	K	K	K	K	K	K	K	K	K
scaffold365	41475	T	G	G	T	T	T	-	T	T	T	T	-	-	-	T	T	T	T	T	T	T	T	T	T	T	T	T	T	T	T	T	T	T	T	T	T	T	T	T	-	T	T	-	T	T	T	T	T
scaffold368	21866	G	T	K	G	-	K	K	-	K	K	K	K	K	K	K	K	K	K	K	K	K	K	K	K	K	K	-	K	K	K	K	K	K	K	K	K	K	K	K	K	K	-	K	K	K	K	K	K
scaffold368	21874	A	G	R	-	-	R	R	-	R	R	R	R	R	R	R	R	R	R	R	R	R	R	R	R	R	R	-	R	R	R	R	R	R	R	R	R	R	R	R	R	R	-	R	R	R	R	R	R
scaffold368	22051	A	C	M	M	M	M	M	-	-	M	M	M	M	-	M	M	M	M	M	M	M	M	M	M	M	M	M	M	M	M	M	M	M	M	M	M	M	M	M	M	-	M	M	M	M	M	M	M
scaffold368	22253	C	T	Y	Y	Y	Y	Y	Y	Y	Y	Y	Y	C	Y	Y	Y	Y	Y	Y	Y	Y	Y	Y	Y	Y	-	Y	Y	Y	Y	Y	Y	Y	Y	Y	-	Y	Y	Y	-	-	Y	Y	Y	-	Y	Y	Y
scaffold368	22281	T	C	Y	Y	Y	Y	Y	C	Y	Y	Y	Y	Y	Y	Y	Y	Y	Y	Y	Y	Y	Y	Y	Y	Y	Y	Y	Y	Y	Y	Y	Y	Y	Y	Y	Y	Y	Y	Y	Y	Y	Y	Y	Y	Y	Y	Y	Y
scaffold368	22294	G	A	G	R	R	R	R	R	R	R	G	R	R	R	R	R	G	R	R	-	R	R	R	R	R	-	R	R	G	R	R	R	R	R	R	R	R	-	R	R	-	R	R	R	R	R	R	R
scaffold368	22304	T	A	W	W	W	W	W	-	W	W	W	W	W	W	W	W	W	W	W	W	W	W	W	W	W	W	W	W	W	W	W	W	W	W	W	W	W	W	W	W	W	W	W	W	W	W	W	W
scaffold368	22365	C	G	S	S	S	S	S	-	S	-	S	S	S	S	S	S	S	S	S	-	S	S	S	S	-	S	S	S	S	S	S	S	S	S	S	S	S	S	S	S	S	S	S	S	S	S	S	S
scaffold368	23208	T	C	Y	Y	-	-	Y	Y	Y	Y	Y	-	Y	Y	Y	Y	Y	Y	Y	Y	Y	Y	Y	Y	Y	Y	Y	Y	Y	Y	Y	Y	Y	Y	Y	Y	Y	Y	Y	Y	Y	Y	Y	Y	Y	Y	Y	T
scaffold368	23454	G	A	R	R	R	R	R	R	R	R	R	R	R	R	R	R	R	R	R	R	R	R	R	R	R	R	R	R	R	R	R	R	R	R	R	R	R	R	R	R	R	R	R	R	R	R	R	R
scaffold368	23515	A	G	R	R	-	R	R	R	R	R	G	R	R	R	-	R	R	R	R	-	R	R	R	R	R	R	R	R	R	R	R	R	R	R	R	R	R	R	R	R	R	R	R	R	R	R	R	R
scaffold376	376	C	A	A	A	A	A	A	-	A	A	-	-	-	-	-	A	A	A	A	-	A	A	A	A	A	A	A	A	A	A	A	A	A	A	A	A	A	A	A	A	A	A	A	A	A	A	A	A
scaffold376	407	T	A	A	A	A	A	A	A	A	A	A	-	-	-	-	A	A	A	A	-	A	A	A	A	A	A	A	A	A	A	A	A	A	A	A	A	A	A	A	A	A	A	A	A	A	A	A	A
scaffold376	898	C	T	Y	Y	Y	Y	Y	-	-	Y	Y	-	-	Y	Y	Y	Y	Y	Y	Y	Y	Y	Y	Y	Y	C	Y	Y	Y	Y	Y	Y	Y	Y	-	Y	Y	Y	Y	Y	Y	Y	Y	Y	Y	Y	-	Y
scaffold376	927	G	A	R	R	R	R	R	R	R	R	R	R	-	R	R	R	R	R	R	R	R	R	R	R	R	-	R	R	R	R	R	R	R	R	R	R	R	R	R	R	R	R	R	R	R	R	R	R
scaffold376	994	T	G	K	K	K	K	K	K	K	K	K	K	K	K	K	K	K	K	K	K	K	K	K	K	K	K	K	K	K	K	K	K	K	K	K	K	K	K	K	K	K	K	K	K	K	K	K	K
scaffold376	1032	T	C	Y	Y	Y	Y	Y	Y	Y	Y	Y	T	Y	-	Y	Y	-	Y	Y	-	Y	Y	T	-	Y	Y	Y	-	Y	Y	Y	Y	-	Y	Y	Y	Y	Y	Y	Y	Y	Y	Y	Y	Y	-	Y	Y
scaffold376	1038	T	C	Y	Y	Y	Y	Y	Y	Y	Y	Y	T	Y	Y	Y	Y	Y	Y	Y	Y	Y	Y	-	Y	Y	Y	Y	Y	Y	Y	Y	Y	-	Y	Y	Y	Y	Y	Y	Y	Y	Y	Y	Y	-	Y	Y	Y
scaffold376	1052	C	T	Y	Y	Y	Y	Y	Y	Y	Y	Y	Y	Y	Y	Y	Y	Y	Y	Y	Y	Y	Y	Y	Y	Y	Y	Y	Y	Y	Y	Y	Y	Y	Y	Y	Y	Y	Y	Y	Y	Y	Y	Y	Y	Y	Y	Y	Y
scaffold376	1104	A	G	-	R	R	R	-	R	R	R	R	-	-	R	R	-	R	R	R	R	R	R	A	R	R	R	R	R	R	R	R	R	-	R	R	A	R	R	R	R	R	R	R	R	R	R	R	R
scaffold376	1196	G	T	K	K	K	K	K	K	K	K	K	-	-	-	K	K	K	K	K	K	K	K	K	K	K	K	K	K	K	K	K	K	K	K	K	K	K	K	K	K	K	K	K	K	K	K	K	K
scaffold376	1197	G	C	S	S	S	S	S	S	S	S	S	-	-	-	S	S	S	S	S	S	S	S	S	S	S	S	S	S	S	S	S	S	S	S	S	S	S	S	S	S	S	S	S	S	S	S	S	S
scaffold376	1276	C	G	S	S	S	S	S	S	S	S	S	-	S	S	S	S	S	S	S	S	S	S	S	S	S	S	C	S	S	S	S	S	S	S	S	-	S	S	-	S	S	S	S	S	S	S	S	S
scaffold376	4665	T	C	Y	-	Y	Y	Y	-	Y	Y	T	-	Y	Y	-	Y	Y	Y	Y	Y	Y	-	Y	Y	Y	Y	Y	Y	Y	Y	Y	Y	Y	Y	Y	Y	Y	Y	Y	Y	Y	Y	Y	Y	-	Y	-	Y
scaffold376	4699	T	C	Y	-	Y	Y	Y	-	Y	Y	-	-	Y	Y	Y	Y	Y	Y	Y	Y	Y	Y	Y	Y	Y	-	Y	Y	Y	Y	Y	Y	Y	Y	Y	Y	Y	Y	Y	Y	Y	Y	Y	Y	-	Y	Y	Y
scaffold376	4743	A	C	M	-	M	M	M	-	M	M	-	-	M	M	M	M	M	M	M	M	M	M	M	M	M	-	M	M	M	M	M	M	M	M	M	M	M	M	M	M	M	M	M	M	M	M	M	M
scaffold385	89	C	T	-	Y	Y	Y	Y	Y	-	Y	Y	-	-	Y	T	Y	Y	Y	Y	Y	Y	Y	Y	Y	T	Y	Y	Y	Y	Y	Y	Y	Y	Y	-	Y	Y	Y	Y	Y	Y	Y	Y	Y	Y	Y	Y	Y
scaffold385	133	A	G	-	R	R	R	R	R	-	R	R	-	R	R	G	R	R	R	R	R	R	R	R	R	-	-	R	R	R	R	R	R	R	R	-	R	R	R	R	R	R	R	R	R	R	R	R	R
scaffold385	276	T	C	Y	-	Y	Y	Y	Y	Y	Y	Y	-	-	Y	C	-	Y	Y	Y	-	Y	C	Y	Y	Y	Y	Y	Y	Y	Y	Y	Y	Y	Y	Y	Y	Y	Y	Y	Y	Y	-	Y	Y	Y	Y	Y	Y
scaffold385	316	C	G	C	S	S	C	S	C	-	C	C	C	S	S	S	S	S	S	C	S	S	S	S	S	S	C	S	S	C	C	C	S	S	C	-	S	S	S	S	C	S	-	C	S	S	S	C	C
scaffold385	349	C	T	Y	-	Y	Y	Y	-	Y	Y	Y	Y	Y	Y	Y	-	Y	Y	Y	Y	Y	Y	Y	Y	Y	Y	Y	Y	Y	Y	Y	Y	Y	Y	Y	Y	Y	Y	Y	Y	Y	Y	Y	Y	Y	Y	Y	Y
scaffold385	804	A	T	T	T	-	T	T	T	T	T	-	-	T	T	T	T	T	T	T	T	T	T	T	T	T	-	T	T	T	T	T	T	T	T	T	T	T	T	T	T	T	T	T	T	T	T	T	T
scaffold385	827	C	G	C	S	-	C	S	-	C	C	-	-	C	S	S	S	S	S	C	S	S	S	S	S	S	-	S	S	C	C	C	S	S	-	-	S	S	S	S	C	S	C	C	S	S	S	C	C
scaffold385	1377	G	A	R	R	R	R	R	R	R	R	R	-	G	R	R	R	R	R	R	-	R	-	-	R	R	R	R	-	R	R	R	R	-	R	R	R	R	R	R	R	G	R	G	R	-	R	G	R
scaffold385	1420	G	T	K	K	K	K	K	T	-	K	K	K	K	K	K	K	K	K	K	K	K	K	K	K	K	K	K	K	-	K	K	K	K	K	K	K	K	K	K	K	K	K	K	K	K	K	K	K
scaffold390	64	G	T	K	K	K	K	K	K	K	K	K	K	-	-	K	K	K	K	K	K	K	K	K	K	K	K	K	K	K	K	K	K	K	K	-	K	K	K	K	K	K	K	-	K	K	K	-	K
scaffold390	65	T	G	K	K	K	K	K	K	K	K	K	K	-	-	K	K	K	K	K	K	K	K	K	K	K	K	K	K	K	K	K	K	K	K	-	K	K	K	K	K	K	K	-	K	K	K	-	K
scaffold390	442	C	T	Y	Y	Y	Y	C	Y	Y	Y	Y	Y	C	Y	Y	-	Y	-	Y	Y	Y	Y	C	Y	-	Y	-	-	Y	Y	Y	Y	Y	Y	Y	Y	Y	Y	Y	Y	Y	-	-	Y	-	Y	Y	Y
scaffold390	452	T	G	K	K	K	K	T	K	K	K	K	K	T	K	K	-	K	-	K	K	K	K	T	K	-	K	-	K	K	K	K	K	K	K	K	K	K	K	K	K	K	-	-	K	-	K	K	K
scaffold391	1549	G	A	R	R	R	R	R	R	-	R	R	R	R	-	R	R	R	R	R	R	R	-	R	R	R	R	R	R	R	R	R	R	R	R	R	R	R	R	R	R	R	R	R	R	R	R	R	R
scaffold396	22831	C	A	C	-	C	C	C	-	C	C	C	C	-	C	C	C	C	C	C	-	C	-	C	C	C	M	C	C	C	C	C	C	C	C	-	C	C	C	C	C	C	C	C	C	-	C	C	C
scaffold399	156	C	T	Y	Y	Y	Y	Y	Y	Y	C	Y	Y	-	Y	Y	Y	Y	-	Y	Y	Y	-	Y	Y	Y	Y	Y	Y	Y	C	Y	Y	Y	Y	Y	Y	Y	Y	Y	Y	Y	Y	-	Y	Y	Y	Y	Y
scaffold399	39176	A	C	M	-	M	M	M	M	M	M	M	M	-	M	A	M	M	M	M	-	M	M	M	M	M	M	M	M	M	M	M	M	M	M	M	M	M	M	M	M	M	M	M	M	-	M	M	M
scaffold399	39194	T	G	K	-	K	K	K	K	K	K	K	K	K	K	T	K	K	K	K	-	K	K	K	K	K	K	K	K	K	K	K	K	K	K	K	K	K	K	K	K	K	K	K	K	-	K	K	K
scaffold399	39197	T	G	K	-	K	K	K	K	K	K	K	K	K	K	T	K	K	K	K	-	K	K	K	K	K	K	K	K	K	K	K	K	K	K	K	K	K	K	K	K	K	K	K	K	-	K	K	K
scaffold400	1109	T	C	Y	Y	Y	Y	Y	Y	Y	Y	Y	Y	Y	Y	Y	Y	Y	Y	Y	Y	Y	Y	Y	Y	Y	Y	Y	Y	Y	Y	Y	Y	Y	Y	Y	Y	Y	Y	Y	Y	Y	Y	Y	Y	Y	Y	Y	Y
scaffold400	1120	C	A	M	M	M	M	-	M	-	M	M	-	-	-	M	M	M	M	M	M	M	M	M	M	-	-	M	M	M	M	M	M	M	M	M	M	M	M	M	M	M	M	M	M	M	M	M	M
scaffold400	1124	T	C	Y	Y	Y	Y	-	Y	-	Y	-	T	-	-	Y	Y	Y	Y	Y	Y	Y	Y	Y	Y	-	-	Y	Y	Y	Y	Y	Y	Y	Y	Y	Y	Y	Y	Y	Y	Y	Y	Y	Y	Y	Y	Y	Y
scaffold400	1126	A	T	T	T	T	T	T	T	-	T	T	T	-	-	T	T	T	T	T	-	T	T	T	T	T	T	T	T	T	T	T	T	T	T	T	T	T	T	T	T	T	T	T	T	T	T	T	T
scaffold400	1129	A	C	M	M	M	M	-	M	-	M	-	A	-	-	M	M	M	M	-	M	M	M	M	M	M	-	M	M	M	M	M	M	M	M	M	M	M	M	M	M	M	M	M	M	M	M	M	M
scaffold400	1135	C	A	A	A	A	A	A	A	-	A	A	A	-	-	A	A	A	A	A	-	A	A	A	A	A	A	A	A	A	A	A	A	A	A	A	A	A	A	A	A	A	A	A	A	A	A	A	A
scaffold400	1188	C	T	T	T	T	T	T	T	-	T	T	T	T	T	T	T	T	T	T	T	T	T	T	T	T	T	T	T	T	T	T	T	T	T	T	T	T	T	T	T	T	T	T	T	T	T	T	T
scaffold400	1193	A	G	R	R	R	R	R	R	R	R	R	-	R	R	R	R	R	R	R	R	R	R	R	R	R	R	R	R	R	R	R	R	R	R	R	R	R	R	R	R	R	R	R	R	R	R	R	R
scaffold400	1211	T	C	Y	Y	Y	Y	Y	Y	Y	Y	Y	Y	Y	Y	Y	Y	Y	Y	Y	Y	Y	Y	Y	Y	Y	Y	Y	Y	Y	Y	Y	Y	Y	Y	Y	Y	Y	Y	Y	Y	Y	Y	Y	Y	Y	Y	Y	Y
scaffold400	1228	A	G	R	R	R	R	R	R	R	R	R	R	R	-	R	R	R	R	R	R	R	R	R	R	R	R	R	R	R	R	R	R	R	R	R	R	R	R	R	R	R	R	R	R	R	R	R	R
scaffold400	1261	T	C	Y	Y	Y	Y	Y	Y	Y	Y	Y	Y	Y	Y	Y	Y	Y	Y	Y	Y	Y	Y	Y	Y	Y	Y	Y	Y	Y	Y	Y	Y	Y	Y	Y	Y	Y	Y	Y	Y	Y	Y	Y	Y	Y	Y	Y	Y
scaffold400	1299	G	A	R	R	R	R	R	R	R	R	R	R	R	R	R	R	R	R	R	R	R	R	R	R	R	R	R	R	R	R	R	R	R	R	R	R	R	R	R	R	R	R	R	R	R	R	R	R
scaffold400	1317	G	C	S	S	S	S	S	S	S	S	S	S	S	S	S	S	S	S	S	-	S	S	S	S	S	S	S	S	S	S	S	S	S	S	S	S	S	S	S	S	-	S	S	S	S	S	S	S
scaffold400	1351	A	G	R	R	R	R	R	R	-	R	R	R	R	R	R	R	R	R	R	-	R	R	R	R	R	R	R	R	R	R	R	R	R	R	R	R	R	R	R	R	R	R	R	R	R	R	R	R
scaffold409	1942	G	C	S	S	S	S	S	S	S	S	S	S	S	S	-	-	-	S	S	S	S	S	S	S	S	S	S	-	S	S	S	S	S	S	S	S	S	S	S	S	-	S	S	S	-	C	S	S
scaffold409	1951	A	G	R	R	R	R	R	R	R	R	R	R	R	R	-	G	-	-	R	R	R	R	R	R	-	R	R	-	R	R	R	R	R	R	R	R	R	R	R	R	-	R	R	R	-	G	R	R
scaffold409	1972	C	G	G	G	G	G	G	G	G	G	G	G	G	-	G	-	-	G	G	-	G	G	G	G	-	G	G	G	G	G	G	G	G	G	G	G	G	-	G	G	G	G	G	G	-	G	G	G
scaffold415	5524	G	C	G	S	S	G	S	-	-	G	G	G	S	S	S	S	S	S	G	S	S	S	S	S	S	G	S	S	G	G	G	S	S	S	S	S	S	S	S	-	S	S	S	S	S	S	-	G
scaffold415	5717	A	G	A	R	R	A	R	R	A	A	-	-	R	G	R	R	R	R	A	R	R	R	R	R	R	A	R	-	A	A	A	R	R	R	R	R	R	R	R	-	R	R	R	R	R	R	-	A
scaffold415	5756	T	C	T	Y	Y	T	Y	Y	-	T	T	-	Y	C	Y	Y	Y	Y	-	Y	Y	Y	Y	Y	Y	T	Y	Y	T	T	T	Y	Y	Y	Y	Y	Y	Y	Y	Y	Y	Y	Y	Y	Y	Y	T	T
scaffold415	5781	C	G	C	G	S	C	S	S	S	C	C	-	S	S	S	S	S	S	-	S	S	S	S	S	S	C	S	S	C	C	C	S	S	S	S	S	S	S	S	S	S	S	S	S	S	S	C	C
scaffold415	6068	C	G	C	G	S	C	S	S	-	C	C	C	S	G	S	S	S	S	S	-	S	S	S	S	S	C	S	S	C	C	C	S	-	S	S	S	-	S	S	S	S	S	S	S	S	G	C	C
scaffold415	6163	A	G	A	R	R	A	G	R	-	-	A	A	R	-	G	R	R	R	-	R	R	R	R	R	R	A	-	R	A	-	A	R	R	R	R	R	R	R	R	R	G	R	R	R	R	G	A	A
scaffold415	6307	T	A	-	-	W	T	W	W	W	T	T	-	W	W	A	W	W	W	-	W	W	W	W	W	W	T	W	W	T	-	T	W	-	W	W	W	A	W	W	W	-	W	W	W	W	W	T	T
scaffold415	6339	C	A	-	A	M	C	M	M	-	C	C	C	M	M	A	M	M	M	-	M	M	M	M	M	M	C	M	M	C	M	C	M	M	M	M	M	A	-	M	M	A	M	M	M	M	M	C	C
scaffold415	6448	G	A	G	R	A	G	A	R	-	G	-	G	A	-	A	R	R	R	G	R	R	R	R	R	R	G	R	R	G	-	G	R	R	R	R	R	A	R	R	R	A	R	R	R	R	R	-	-
scaffold415	6512	C	T	C	Y	Y	C	Y	Y	C	C	-	-	Y	Y	Y	Y	Y	Y	C	Y	Y	Y	Y	Y	Y	-	Y	Y	C	C	C	Y	Y	Y	Y	Y	Y	Y	Y	Y	Y	Y	Y	Y	Y	Y	C	C
scaffold415	6527	G	T	G	K	K	G	-	K	K	G	-	-	T	K	T	K	K	K	G	K	K	K	K	K	K	-	K	K	G	G	G	K	K	K	K	K	K	K	K	K	K	K	K	K	T	K	G	G
scaffold415	6665	G	A	-	R	R	G	R	-	-	G	-	-	R	R	R	R	R	R	G	R	R	R	R	R	R	G	R	R	G	-	G	R	R	R	R	R	R	R	R	R	R	R	R	R	R	R	G	G
scaffold415	6769	G	T	G	K	K	G	K	K	-	G	-	-	K	K	-	K	T	K	G	T	K	T	T	K	T	G	K	K	G	G	G	K	K	K	K	K	T	K	K	K	-	K	K	T	T	K	-	G
scaffold415	6858	C	T	C	Y	Y	C	Y	Y	-	C	-	-	Y	Y	Y	Y	Y	Y	Y	Y	Y	Y	Y	Y	Y	C	Y	Y	C	C	C	Y	Y	Y	Y	Y	Y	Y	Y	-	Y	-	C	Y	Y	Y	-	C
scaffold415	6881	A	G	A	R	R	A	R	A	-	A	-	A	R	R	R	R	R	R	A	R	R	R	R	R	R	A	R	R	A	A	A	R	R	R	R	R	R	R	R	R	R	-	R	R	R	R	-	A
scaffold415	7176	T	C	T	Y	Y	T	Y	Y	-	T	-	T	Y	C	Y	Y	Y	Y	T	-	Y	Y	Y	Y	-	-	Y	Y	T	T	-	Y	Y	Y	Y	C	Y	Y	Y	Y	Y	Y	Y	Y	C	Y	T	T
scaffold415	7177	G	A	G	R	R	G	R	R	G	G	-	G	R	R	R	R	R	R	G	R	R	R	R	R	R	-	R	R	G	G	G	R	R	R	R	R	R	R	R	R	R	-	R	R	R	R	G	G
scaffold415	7252	A	G	A	R	R	-	R	A	A	A	-	A	R	R	R	R	R	R	A	R	R	R	R	R	R	-	R	R	-	A	A	R	R	R	A	R	R	R	R	A	R	A	R	R	R	R	-	A
scaffold415	7279	C	T	C	Y	Y	C	Y	Y	C	C	C	C	Y	Y	Y	Y	Y	Y	C	Y	Y	Y	Y	Y	Y	-	Y	Y	-	C	C	Y	Y	Y	Y	Y	Y	Y	Y	Y	Y	C	Y	Y	Y	Y	C	C
scaffold415	7287	A	T	A	W	W	A	T	W	-	A	A	A	W	T	W	W	W	-	A	T	W	W	W	W	W	-	W	T	-	A	A	W	W	W	W	W	T	W	W	W	W	W	W	W	T	W	-	A
scaffold415	7380	C	A	C	M	M	C	M	M	C	C	-	-	M	M	M	M	M	M	-	M	M	M	M	M	M	-	M	M	C	-	C	M	M	M	M	M	M	M	M	-	M	M	C	M	M	M	C	C
scaffold415	7401	G	A	G	R	R	G	R	R	R	G	-	-	R	R	R	R	R	R	-	R	R	R	R	R	R	-	R	R	G	G	G	R	R	R	R	R	R	R	R	R	R	R	R	R	R	R	G	G
scaffold415	7414	G	A	G	R	R	G	R	R	R	G	-	-	R	R	R	R	R	R	-	R	R	R	R	R	R	-	R	R	G	-	-	R	R	R	R	R	R	R	R	R	R	R	R	R	R	R	G	G
scaffold415	7467	G	A	G	R	R	-	R	R	R	G	-	G	R	R	R	R	R	R	-	R	R	R	R	R	R	-	R	R	G	G	G	R	R	R	R	R	R	R	R	-	R	R	-	R	R	R	G	G
scaffold415	7505	T	C	T	Y	Y	T	Y	T	-	T	-	T	Y	Y	Y	Y	Y	Y	-	Y	Y	Y	Y	Y	Y	-	Y	Y	T	T	T	Y	Y	Y	Y	Y	Y	Y	Y	-	Y	T	Y	Y	Y	Y	T	T
scaffold415	7507	G	T	G	K	K	G	K	K	-	G	-	G	K	K	T	K	K	K	K	K	K	K	K	K	K	-	K	-	G	G	G	K	K	K	K	K	K	K	K	-	K	K	K	K	K	K	G	G
scaffold415	7906	A	G	A	R	R	A	R	R	-	A	-	-	R	R	R	R	R	R	A	R	R	R	R	R	R	-	R	R	A	A	A	R	R	R	R	R	R	R	R	R	R	R	R	R	R	R	A	-
scaffold415	7927	T	C	T	Y	Y	T	Y	Y	-	T	-	-	Y	Y	Y	Y	Y	Y	T	Y	Y	Y	Y	Y	Y	-	Y	Y	T	T	T	Y	Y	Y	Y	Y	Y	Y	Y	Y	Y	Y	-	Y	Y	Y	T	T
scaffold415	7981	C	G	C	S	S	C	S	S	-	C	-	-	S	S	S	S	S	S	C	S	S	S	S	S	S	-	S	S	C	C	C	S	S	S	S	S	S	S	S	S	S	S	S	S	S	S	C	S
scaffold415	8027	A	G	A	R	R	A	R	R	-	A	-	-	R	R	R	R	R	R	A	R	R	R	R	R	R	-	R	R	A	A	A	R	R	R	R	R	R	R	R	R	R	R	R	R	R	R	A	R
scaffold415	8069	G	A	G	R	R	-	R	-	-	G	-	-	R	R	R	R	R	R	G	R	R	R	R	R	R	-	R	R	G	G	G	R	R	R	R	R	R	R	R	R	R	R	R	R	R	R	G	-
scaffold415	8131	T	A	T	W	W	T	W	W	-	T	-	-	W	W	W	W	W	W	T	W	W	W	W	W	W	T	W	W	T	T	T	W	W	W	W	W	W	W	W	W	W	W	W	W	W	W	T	T
scaffold415	8147	G	T	G	K	K	G	K	K	-	G	-	-	K	K	K	K	K	K	G	K	K	K	K	K	K	G	K	K	G	G	G	K	K	K	K	K	K	K	K	K	K	K	K	K	K	K	G	G
scaffold415	8161	A	C	A	M	-	A	M	M	-	A	A	-	M	M	M	M	M	M	A	M	M	M	M	M	M	A	M	M	A	A	A	M	M	M	M	M	M	M	M	-	M	-	M	M	M	M	A	A
scaffold415	8176	A	G	A	R	R	-	R	R	-	A	A	-	R	R	R	R	R	R	A	R	R	R	R	R	R	A	R	R	A	A	A	R	R	R	R	R	R	R	R	R	R	R	R	R	R	R	A	A
scaffold415	8214	G	A	G	R	R	G	R	R	-	G	G	G	R	R	R	R	R	R	G	R	R	R	R	R	R	G	R	R	G	G	G	R	R	R	R	R	R	R	R	-	R	R	R	R	R	R	G	-
scaffold415	8254	C	A	C	M	M	C	M	M	C	C	-	C	M	M	M	M	M	M	C	M	M	M	M	M	M	-	M	M	C	C	C	M	M	M	M	M	M	M	M	M	M	M	M	M	M	M	C	-
scaffold415	8255	A	G	A	R	R	A	R	-	A	A	-	A	R	R	R	R	R	R	A	R	R	R	R	R	R	-	R	R	A	A	A	R	R	R	R	R	R	R	A	-	R	R	R	R	R	R	A	-
scaffold423	23356	G	T	K	G	K	K	K	K	K	K	K	K	K	K	K	K	-	K	K	K	K	G	K	K	K	K	K	K	K	K	K	K	K	K	-	K	-	K	K	K	K	K	K	K	K	K	K	K
scaffold423	42321	G	T	K	-	K	K	K	G	K	K	K	K	K	-	-	K	K	K	K	K	K	K	K	K	K	K	K	K	K	K	K	K	K	-	K	K	-	K	K	K	K	K	K	K	K	K	K	K
scaffold424	29016	G	C	S	S	S	S	S	S	S	S	-	S	S	S	-	S	S	S	S	S	S	S	S	S	S	S	S	S	S	S	S	S	S	S	-	S	S	S	S	S	S	S	S	S	S	S	S	S
scaffold435	166	A	G	R	R	R	R	R	R	R	R	R	R	R	R	R	R	R	R	R	R	R	R	R	R	R	R	R	R	R	R	R	R	R	R	R	R	R	R	R	R	R	R	R	R	R	R	R	R
scaffold435	196	T	G	K	K	K	K	K	K	K	K	K	K	K	K	K	K	K	K	K	K	K	K	K	K	K	K	K	K	K	K	K	K	K	K	K	K	K	K	K	K	K	K	K	K	K	K	K	K
scaffold435	233	A	G	R	R	R	R	R	R	R	R	R	R	R	R	R	R	R	R	R	R	R	R	R	R	R	R	R	R	R	R	R	R	R	R	R	R	-	R	R	R	R	R	R	R	R	R	R	R
scaffold435	327	C	T	Y	Y	Y	Y	Y	Y	Y	Y	-	-	Y	Y	Y	Y	Y	Y	Y	Y	Y	Y	Y	Y	Y	Y	Y	Y	Y	Y	Y	Y	Y	Y	Y	Y	Y	Y	Y	Y	Y	Y	T	Y	Y	Y	Y	Y
scaffold435	378	G	T	K	K	K	K	K	-	K	K	K	G	G	K	K	G	-	K	K	K	K	K	K	G	K	K	-	K	K	K	K	K	K	G	K	K	K	K	G	K	K	G	K	K	-	K	K	-
scaffold435	415	T	C	Y	Y	Y	Y	Y	Y	Y	Y	Y	Y	Y	Y	Y	Y	Y	Y	Y	Y	Y	Y	Y	Y	Y	Y	Y	Y	Y	Y	Y	Y	Y	Y	Y	Y	Y	Y	Y	Y	Y	Y	Y	Y	Y	Y	Y	Y
scaffold435	416	T	C	Y	Y	Y	Y	Y	Y	Y	Y	Y	Y	Y	Y	Y	Y	Y	Y	Y	Y	Y	Y	Y	Y	Y	Y	Y	Y	Y	Y	Y	Y	Y	Y	Y	Y	Y	Y	Y	Y	Y	Y	Y	Y	Y	Y	Y	Y
scaffold435	588	C	G	S	S	S	S	S	S	S	S	S	S	S	S	S	S	S	S	S	S	S	S	S	S	S	S	S	S	S	S	S	S	S	S	S	S	S	S	S	S	S	S	S	S	S	S	S	S
scaffold435	599	A	C	M	M	-	M	M	M	M	M	M	M	M	M	M	M	-	M	M	M	M	M	M	M	M	M	M	M	M	M	M	M	M	M	M	M	M	M	M	M	M	M	M	M	-	M	-	M
scaffold435	654	G	T	K	K	K	K	-	-	K	K	K	K	-	-	K	K	K	K	K	K	K	K	K	K	-	K	K	K	K	K	K	K	K	K	K	K	K	K	K	K	K	-	K	K	K	K	-	K
scaffold435	776	A	G	R	R	R	R	R	R	R	R	R	R	R	R	R	R	R	R	R	R	R	R	R	R	R	R	R	R	R	R	R	R	R	R	R	R	R	R	R	R	R	R	R	R	R	R	R	R
scaffold435	804	A	T	W	W	W	W	W	W	W	W	W	W	W	-	W	W	W	W	W	W	W	W	W	W	W	W	W	W	W	W	-	W	W	W	W	W	W	W	W	W	W	W	W	W	W	W	W	W
scaffold438	26108	T	G	T	G	-	T	K	-	-	T	-	G	K	G	G	K	T	-	G	T	G	T	G	T	T	G	G	T	G	G	K	G	T	K	K	T	T	G	K	K	G	-	-	G	-	G	G	G
scaffold448	19541	C	A	A	-	A	A	A	A	A	A	-	-	A	-	A	A	-	A	A	-	A	A	A	A	A	A	A	A	A	A	A	A	A	A	A	A	A	A	A	A	A	A	A	A	A	A	A	A
scaffold449	23630	A	G	-	R	R	R	R	R	R	-	R	R	R	-	R	R	R	R	R	R	R	R	R	R	R	R	R	R	R	R	R	R	R	R	-	R	R	R	R	R	R	-	R	R	R	R	R	R
scaffold449	23659	G	C	S	S	S	S	S	S	S	-	-	S	-	-	S	S	S	S	S	S	S	S	S	S	S	S	S	S	S	S	S	S	S	S	-	S	S	S	S	S	S	G	S	S	S	S	S	S
scaffold449	61336	G	T	T	T	T	T	T	-	T	T	T	-	T	T	T	T	T	T	T	-	T	T	T	T	T	T	T	T	T	T	T	T	T	T	T	T	T	T	T	T	T	T	T	T	T	T	T	-
scaffold449	61347	T	G	G	G	G	G	G	-	G	G	G	-	G	G	G	G	G	G	G	-	G	G	G	G	G	G	G	G	G	G	G	G	G	G	G	G	G	G	G	G	G	G	G	G	G	G	G	-
scaffold453	221	T	C	Y	Y	Y	Y	Y	Y	Y	Y	-	Y	Y	-	Y	Y	Y	Y	Y	Y	Y	Y	Y	Y	Y	Y	Y	Y	Y	Y	Y	Y	Y	Y	Y	Y	Y	Y	Y	Y	Y	Y	Y	Y	Y	Y	Y	Y
scaffold453	267	A	G	R	R	R	R	R	R	A	R	-	-	R	R	R	R	R	R	R	R	R	R	R	R	R	R	R	R	R	R	R	R	R	R	R	R	R	R	R	R	R	R	R	R	R	R	R	R
scaffold460	3296	G	T	T	T	-	T	T	-	-	T	-	-	T	T	T	T	T	T	T	T	T	T	-	T	T	T	T	T	T	T	T	T	T	T	T	T	T	T	T	T	T	T	T	T	T	T	T	T
scaffold462	16966	A	G	R	R	R	R	R	R	R	R	R	R	R	R	R	R	R	R	R	R	R	R	R	R	R	R	R	R	R	R	R	R	R	R	R	R	R	R	R	R	-	R	R	R	R	R	R	R
scaffold462	17020	A	G	R	R	R	R	R	R	R	R	R	R	R	R	R	-	R	R	R	R	R	R	R	R	R	R	R	R	R	R	R	R	R	R	R	R	R	R	R	R	-	R	R	R	R	R	R	R
scaffold462	17021	C	T	Y	Y	Y	Y	Y	Y	Y	Y	Y	Y	Y	Y	Y	Y	Y	Y	Y	Y	Y	Y	Y	Y	Y	Y	Y	Y	Y	Y	Y	Y	Y	Y	Y	Y	Y	Y	Y	Y	-	Y	Y	Y	Y	Y	Y	Y
scaffold462	17580	A	C	M	M	M	M	M	M	M	M	M	M	M	M	M	M	M	M	M	M	M	M	M	M	M	M	M	M	M	M	M	M	M	M	M	M	M	M	M	M	M	M	A	M	M	M	M	M
scaffold465	93492	G	T	K	K	K	K	-	K	G	K	K	K	K	K	K	K	K	G	K	-	K	K	K	K	G	K	K	K	K	K	-	K	K	K	K	K	K	K	K	K	K	-	K	-	-	K	K	K
scaffold465	93748	G	A	R	R	R	R	R	R	R	R	R	R	R	R	R	R	R	R	R	-	R	R	R	R	R	R	R	R	R	R	R	R	R	R	R	R	R	R	R	R	R	R	R	R	R	R	R	R
scaffold465	93768	T	A	W	W	W	W	W	-	W	W	W	-	W	W	W	-	W	W	W	-	W	W	W	W	W	W	W	W	W	W	W	W	W	W	W	W	W	W	W	W	-	W	W	W	-	W	W	W
scaffold465	93769	T	A	W	W	W	W	W	-	W	W	W	-	W	W	W	W	W	W	W	-	W	W	W	W	W	W	W	W	W	W	W	W	W	W	W	W	W	W	W	W	-	W	W	W	-	W	W	W
scaffold465	93770	A	C	M	M	M	M	M	-	M	M	M	-	M	M	M	M	M	M	M	-	M	M	M	M	M	M	M	M	M	M	M	M	M	M	M	M	M	M	M	M	-	M	M	M	-	M	M	M
scaffold465	93805	A	G	R	R	R	R	R	R	R	R	R	R	R	R	R	R	R	R	R	-	R	R	R	R	R	R	R	R	R	R	R	R	R	R	R	R	R	R	R	R	R	R	R	R	R	R	R	R
scaffold465	93809	A	G	R	R	R	R	R	R	R	R	R	R	R	R	R	R	R	R	R	-	R	R	R	R	R	R	R	R	R	R	R	R	R	R	R	R	R	R	R	R	R	R	R	R	R	R	R	R
scaffold465	93825	C	A	M	M	M	M	M	M	M	M	M	M	M	M	M	M	-	M	M	-	M	M	M	M	M	M	M	M	M	M	M	M	M	M	M	M	M	M	M	M	M	M	M	M	M	M	M	M
scaffold465	93834	T	C	Y	Y	Y	Y	Y	Y	Y	Y	Y	Y	Y	Y	Y	Y	Y	Y	Y	-	Y	Y	Y	Y	Y	Y	Y	Y	Y	Y	Y	Y	Y	Y	Y	Y	Y	Y	Y	Y	Y	Y	Y	Y	Y	Y	Y	Y
scaffold465	93885	C	G	S	S	S	S	S	S	S	S	S	S	S	S	S	S	S	S	S	-	S	S	S	S	S	S	S	S	S	S	S	S	S	S	S	S	S	S	S	S	S	S	S	S	S	S	S	S
scaffold465	93900	T	C	Y	Y	Y	Y	Y	Y	Y	Y	Y	Y	Y	Y	Y	Y	Y	Y	Y	-	Y	Y	Y	Y	Y	Y	Y	Y	Y	Y	Y	Y	Y	Y	Y	Y	Y	Y	Y	Y	Y	Y	Y	Y	Y	Y	Y	Y
scaffold465	93907	A	T	A	W	W	W	W	W	W	W	W	W	W	W	W	W	W	W	W	-	W	W	W	W	W	W	W	W	W	W	W	W	W	W	W	W	W	W	W	W	W	W	W	W	W	W	W	W
scaffold465	93911	C	T	Y	Y	Y	Y	Y	-	Y	Y	Y	Y	Y	Y	Y	Y	Y	Y	Y	-	Y	Y	Y	Y	Y	-	Y	Y	Y	Y	Y	Y	Y	Y	Y	Y	Y	Y	Y	Y	Y	Y	Y	Y	Y	Y	Y	Y
scaffold465	93918	T	G	K	K	K	K	K	-	K	K	K	K	K	K	K	K	K	K	K	-	K	K	K	K	K	K	K	K	K	K	K	K	K	K	K	K	K	K	K	K	K	K	K	K	K	K	K	K
scaffold465	94597	A	G	R	R	R	R	R	R	R	R	R	R	R	R	R	R	R	R	R	R	R	R	R	R	R	R	R	R	R	R	R	R	R	R	R	R	R	R	R	R	R	R	R	R	R	R	R	R
scaffold465	94655	G	T	K	K	K	K	K	K	K	K	K	K	-	-	K	K	K	K	G	-	K	K	-	K	K	K	K	K	K	K	K	K	K	-	K	K	G	K	K	-	K	K	G	-	K	G	K	K
scaffold465	94661	A	C	M	M	M	M	M	M	M	M	M	M	M	M	M	M	M	M	M	M	M	M	M	M	M	M	M	M	M	M	M	M	M	M	M	M	M	M	M	M	M	M	M	M	M	M	M	M
scaffold465	94738	T	C	Y	Y	Y	Y	Y	Y	Y	Y	Y	Y	Y	Y	Y	Y	Y	Y	Y	Y	Y	Y	Y	Y	Y	Y	Y	Y	Y	Y	Y	Y	Y	Y	Y	Y	Y	Y	Y	Y	Y	Y	Y	Y	Y	Y	Y	Y
scaffold465	94772	C	G	S	S	S	S	S	S	S	S	S	S	S	S	S	S	S	S	S	S	S	S	S	S	S	S	S	S	S	S	S	S	S	S	S	S	S	S	S	S	S	S	S	S	S	S	S	S
scaffold465	94802	C	A	M	M	M	M	M	-	M	M	-	M	M	M	M	M	M	-	M	M	M	M	M	M	M	M	M	M	M	M	M	M	M	-	M	M	M	M	M	M	M	M	M	M	M	M	M	M
scaffold465	95375	T	G	K	K	K	K	K	K	K	K	K	K	K	K	K	-	K	K	-	K	K	K	K	K	K	K	K	K	K	K	K	K	K	K	K	K	K	K	K	K	K	K	K	K	-	K	K	-
scaffold465	95433	T	C	Y	Y	Y	Y	Y	Y	Y	Y	Y	Y	Y	Y	Y	C	Y	Y	Y	Y	Y	Y	Y	Y	Y	Y	Y	Y	Y	Y	Y	Y	Y	Y	Y	Y	Y	Y	Y	Y	Y	Y	Y	Y	Y	Y	Y	Y
scaffold465	95438	G	T	K	K	K	-	K	-	K	K	K	K	K	K	K	K	K	K	-	K	K	K	K	K	-	K	K	K	K	K	K	K	K	K	K	K	K	K	K	K	K	K	K	K	K	K	K	-
scaffold465	95503	A	G	R	R	R	-	R	R	R	R	R	R	R	R	R	R	R	R	R	R	R	R	R	R	-	R	R	R	R	R	R	R	R	R	R	R	R	R	R	R	R	R	R	R	R	R	R	R
scaffold465	95780	G	A	G	G	-	G	G	G	-	G	G	-	G	G	G	G	-	G	G	G	G	G	G	R	R	G	R	G	G	G	G	G	G	R	G	G	G	G	G	G	G	G	G	G	G	G	G	G
scaffold465	95781	G	A	G	G	-	G	G	G	-	G	G	-	G	G	G	G	-	G	G	G	G	G	G	-	R	G	R	G	G	G	G	G	G	R	G	G	G	G	G	G	G	G	G	G	G	G	G	G
scaffold465	95796	G	A	R	R	R	R	R	R	R	R	R	R	R	R	R	R	R	R	R	R	R	R	R	R	R	R	R	R	R	R	R	R	R	R	R	R	R	R	R	R	R	R	R	R	R	R	R	R
scaffold465	95802	T	C	Y	Y	Y	Y	Y	Y	Y	Y	Y	Y	Y	Y	Y	Y	Y	Y	Y	Y	Y	Y	Y	Y	Y	Y	Y	Y	Y	Y	Y	Y	Y	Y	Y	Y	Y	Y	Y	Y	Y	Y	Y	Y	Y	Y	Y	Y
scaffold465	95959	C	A	M	M	M	M	M	M	M	M	M	M	M	M	M	M	M	M	M	M	M	M	M	M	M	M	M	M	M	M	M	M	M	M	M	M	M	M	M	M	M	M	M	M	M	M	M	M
scaffold465	95963	G	C	S	G	S	S	S	S	-	S	S	S	S	S	S	S	S	S	-	S	S	S	S	S	-	S	S	S	S	S	S	S	S	G	S	S	S	S	S	S	S	-	-	S	S	S	S	S
scaffold465	95980	C	G	S	S	S	S	S	S	S	S	S	S	S	S	S	S	S	S	S	S	S	S	S	S	S	S	S	S	S	S	S	S	S	S	S	S	S	S	S	S	S	S	S	S	S	S	S	S
scaffold465	95988	G	A	R	R	R	R	R	R	R	R	R	R	R	R	R	R	R	R	R	R	R	R	R	R	R	R	R	R	R	R	R	R	R	R	R	R	R	R	R	R	R	R	R	R	R	R	R	R
scaffold465	96121	C	A	M	M	M	M	M	M	M	M	M	M	M	M	M	M	M	M	M	M	M	M	M	M	M	M	M	M	M	M	M	M	M	M	M	M	M	M	M	M	M	M	M	M	M	M	M	M
scaffold465	96149	T	C	Y	Y	Y	Y	Y	Y	Y	Y	Y	Y	Y	Y	Y	Y	Y	Y	Y	Y	Y	Y	Y	Y	Y	Y	Y	Y	Y	Y	Y	Y	Y	Y	Y	Y	Y	Y	Y	Y	Y	Y	Y	Y	Y	Y	Y	Y
scaffold465	96150	A	G	R	R	R	R	R	R	R	R	R	-	R	R	R	R	R	R	R	R	R	R	R	R	R	R	R	R	R	R	R	R	R	R	R	R	R	R	R	R	R	R	-	R	R	R	R	R
scaffold465	96154	G	A	R	R	R	R	R	R	R	R	R	R	R	R	R	R	R	R	R	R	R	R	R	R	R	R	R	R	R	R	R	R	R	R	R	R	R	R	R	R	R	R	-	R	R	R	R	R
scaffold465	96181	A	G	R	R	R	R	R	R	R	R	R	R	R	R	R	R	R	R	R	R	R	R	R	R	R	R	R	R	R	R	R	R	R	R	R	R	R	R	R	R	R	R	R	R	R	R	R	R
scaffold465	96191	G	C	S	S	S	S	S	S	S	S	S	S	S	S	S	S	S	S	S	S	S	S	S	S	S	S	S	S	S	S	S	S	S	S	S	S	S	S	S	S	S	S	S	S	S	S	S	S
scaffold465	96193	A	G	R	R	R	R	R	R	R	R	R	R	R	R	R	R	R	R	R	R	R	R	R	R	R	R	R	R	R	R	R	R	R	R	R	R	R	R	R	R	R	R	R	R	R	R	R	R
scaffold465	96209	T	C	Y	Y	Y	Y	Y	Y	Y	Y	Y	Y	Y	Y	Y	Y	Y	Y	Y	Y	Y	Y	Y	Y	Y	Y	Y	Y	Y	Y	Y	Y	Y	Y	Y	Y	Y	Y	Y	Y	Y	Y	Y	Y	Y	Y	Y	Y
scaffold465	96262	C	T	Y	Y	Y	Y	Y	Y	Y	Y	Y	Y	Y	Y	Y	Y	Y	Y	Y	Y	Y	Y	Y	Y	Y	Y	Y	Y	Y	Y	Y	Y	Y	Y	Y	Y	Y	Y	Y	Y	Y	Y	-	Y	Y	Y	Y	Y
scaffold465	96369	C	G	S	S	S	S	S	S	S	S	S	S	S	S	S	S	S	S	S	S	S	S	S	S	S	S	S	S	S	S	S	S	S	S	S	S	S	S	S	S	S	S	S	S	S	S	-	S
scaffold465	96383	G	A	R	R	R	-	R	R	R	R	R	R	R	R	R	R	R	R	R	R	R	R	-	-	R	R	R	R	R	R	R	R	R	R	R	R	R	R	R	R	R	R	R	R	R	R	R	R
scaffold465	96415	C	A	C	C	C	C	C	C	C	C	C	M	C	C	C	C	C	M	C	C	C	C	C	C	-	C	C	C	C	C	C	C	C	C	M	C	C	C	C	C	C	C	C	C	C	-	C	C
scaffold465	96417	C	G	S	S	S	S	S	S	S	S	-	S	S	S	S	S	S	S	S	S	S	S	S	S	S	S	S	S	S	S	S	S	S	S	S	S	S	S	S	S	S	S	S	S	S	S	S	S
scaffold465	96430	G	A	R	R	G	R	R	R	R	R	R	-	-	R	R	R	R	-	R	R	R	R	R	R	R	R	R	R	R	R	R	R	R	R	-	R	-	R	R	R	R	-	R	R	R	R	-	R
scaffold465	96434	C	T	C	C	C	C	C	-	C	C	C	Y	C	C	-	C	C	-	C	C	C	C	C	C	Y	C	C	C	C	C	C	C	C	C	Y	C	-	C	C	C	C	C	C	C	C	-	-	C
scaffold465	96452	C	T	Y	Y	Y	Y	Y	Y	Y	Y	Y	Y	Y	-	Y	Y	Y	Y	Y	Y	Y	Y	Y	Y	Y	Y	Y	Y	Y	Y	Y	Y	Y	Y	Y	Y	Y	Y	Y	Y	Y	Y	Y	Y	-	Y	Y	Y
scaffold465	96667	A	G	R	R	R	R	R	R	-	R	R	R	R	R	R	G	R	R	R	R	R	R	R	R	R	R	R	R	R	R	R	R	R	R	R	R	R	R	R	R	R	R	R	R	R	R	R	R
scaffold465	96712	C	G	S	S	S	S	S	S	S	S	S	-	S	S	S	S	S	S	S	S	S	S	S	S	S	S	S	S	S	S	S	S	S	S	S	S	S	S	S	S	S	S	S	S	S	S	S	S
scaffold465	96751	A	C	C	C	C	C	C	C	C	C	C	-	C	C	C	C	C	C	C	C	C	C	C	C	C	C	C	C	C	C	C	C	C	C	C	C	C	C	C	C	C	C	C	C	C	C	C	C
scaffold465	96753	A	C	C	C	C	C	C	C	C	C	C	-	C	C	C	C	C	C	C	C	C	C	C	C	C	C	C	C	C	C	C	C	C	C	C	C	C	C	C	C	C	C	C	C	C	C	C	C
scaffold465	96770	C	G	S	S	S	S	S	S	S	S	S	S	S	S	S	-	S	S	S	S	S	S	S	S	S	S	S	S	S	S	S	S	S	S	S	S	S	S	S	S	S	S	S	S	S	S	S	S
scaffold465	96782	A	C	C	C	C	C	C	C	C	C	C	C	C	C	C	C	C	C	C	C	C	C	C	C	C	C	C	C	C	C	C	C	C	C	C	C	C	C	C	C	C	C	C	C	C	C	C	C
scaffold465	96860	A	G	R	R	R	R	R	R	R	R	R	-	G	R	R	G	-	R	R	R	R	R	R	R	R	R	R	R	R	R	R	R	R	R	R	R	R	R	R	R	R	R	R	R	R	R	R	R
scaffold465	96865	T	C	Y	Y	Y	Y	Y	Y	Y	Y	Y	-	C	-	Y	-	-	Y	Y	Y	Y	Y	Y	Y	Y	Y	Y	Y	Y	Y	Y	Y	Y	Y	Y	Y	Y	Y	Y	Y	Y	Y	Y	Y	Y	Y	Y	Y
scaffold465	97039	T	C	Y	Y	Y	Y	Y	Y	-	Y	Y	Y	-	Y	Y	Y	Y	Y	Y	Y	Y	Y	Y	Y	Y	Y	Y	Y	Y	Y	Y	Y	Y	Y	Y	-	Y	Y	Y	Y	Y	Y	Y	-	Y	Y	Y	-
scaffold465	97086	T	C	Y	Y	Y	Y	Y	Y	Y	Y	Y	Y	-	-	Y	-	Y	Y	Y	Y	Y	Y	Y	Y	Y	Y	Y	Y	Y	Y	Y	Y	Y	Y	Y	Y	Y	-	Y	-	Y	Y	Y	-	-	Y	Y	Y
scaffold465	98356	G	A	G	G	G	G	G	G	G	G	G	G	G	G	G	G	G	G	G	-	G	G	G	G	G	G	-	G	G	G	G	G	G	G	G	G	G	G	G	G	G	G	G	G	-	G	G	G
scaffold465	98435	C	A	M	M	M	M	M	M	M	M	M	M	M	M	M	M	M	M	M	M	M	M	M	M	M	M	M	M	M	M	M	M	M	M	M	M	M	M	C	M	M	M	M	-	M	M	M	-
scaffold465	98727	T	G	K	K	K	K	K	K	K	K	K	K	K	K	K	K	K	K	K	K	K	K	K	K	K	K	K	K	K	K	K	K	K	K	K	K	K	K	K	K	K	K	K	K	K	K	K	K
scaffold475	85784	T	G	K	-	K	K	K	K	K	K	K	K	K	K	K	K	K	K	K	K	K	K	K	K	K	-	-	K	K	K	K	K	K	K	K	K	K	K	K	K	K	K	K	K	K	K	K	K
scaffold475	85811	T	A	W	W	W	W	W	W	W	W	W	W	W	W	W	W	W	W	W	W	W	W	W	W	W	W	W	W	W	W	W	W	W	W	W	W	W	W	W	W	W	W	W	W	W	W	W	W
scaffold475	85828	G	A	R	R	R	R	R	R	R	R	R	R	R	R	R	R	R	R	R	R	R	R	R	R	R	R	R	R	R	R	R	R	R	R	R	R	R	R	R	R	R	R	R	R	R	R	R	R
scaffold475	85869	A	G	R	R	R	R	R	R	R	R	R	R	R	R	R	R	R	R	R	R	R	R	R	R	R	R	R	R	R	R	R	R	R	R	R	R	R	R	R	R	R	R	R	R	R	R	R	R
scaffold475	85933	T	G	G	G	G	G	G	G	G	G	G	G	G	G	G	G	G	G	G	G	G	G	G	G	G	G	G	G	G	G	G	G	G	G	G	G	G	G	G	G	G	G	G	G	-	G	G	G
scaffold475	86011	A	G	R	R	R	R	R	R	R	R	R	-	R	A	R	R	-	R	R	R	R	R	R	R	R	R	-	R	R	R	R	R	R	-	R	R	R	R	R	R	R	R	R	R	R	R	R	-
scaffold475	86014	T	C	Y	Y	Y	Y	Y	Y	Y	Y	Y	-	Y	T	Y	Y	-	Y	Y	Y	Y	Y	Y	Y	Y	Y	-	Y	Y	Y	Y	Y	Y	-	Y	Y	Y	Y	Y	Y	Y	Y	Y	Y	Y	Y	Y	-
scaffold475	86087	G	T	K	K	K	K	K	K	K	K	K	-	K	-	K	K	K	K	K	K	K	K	K	K	K	K	K	K	K	K	K	K	K	K	K	K	K	K	K	K	K	K	K	K	K	K	K	K
scaffold475	86090	C	T	Y	Y	Y	Y	Y	Y	Y	Y	Y	-	Y	-	Y	Y	Y	Y	Y	Y	Y	Y	Y	Y	Y	Y	Y	Y	Y	Y	Y	Y	Y	Y	Y	Y	Y	Y	Y	Y	Y	Y	Y	Y	Y	Y	Y	Y
scaffold475	86130	T	C	Y	Y	Y	Y	Y	Y	-	Y	Y	Y	Y	Y	Y	Y	Y	Y	Y	Y	Y	Y	Y	Y	Y	Y	Y	Y	Y	Y	Y	Y	Y	Y	Y	Y	Y	Y	Y	Y	Y	Y	Y	Y	Y	Y	Y	Y
scaffold475	86374	T	A	W	W	W	W	W	W	-	W	W	W	W	T	W	W	W	W	-	W	W	W	W	W	W	W	W	W	W	W	W	W	W	W	-	W	-	W	W	W	W	W	W	W	W	W	W	W
scaffold475	86385	G	T	K	K	K	K	K	K	-	K	K	K	K	G	K	K	K	K	-	K	K	K	K	K	K	K	K	K	K	K	K	K	K	K	-	K	K	K	K	K	K	K	K	K	K	K	K	K
scaffold475	86393	A	T	W	W	W	W	W	W	-	W	W	W	W	W	W	W	W	W	W	W	W	W	W	W	W	W	W	W	W	W	W	W	W	W	W	W	W	W	W	W	W	W	W	W	W	W	W	W
scaffold475	86412	G	T	K	K	K	K	K	K	K	K	K	K	K	-	K	K	K	K	-	K	K	K	K	K	K	K	K	K	K	K	K	K	K	K	K	K	K	K	K	K	K	K	K	K	K	K	K	K
scaffold475	86477	A	C	M	M	-	M	M	M	M	M	M	M	M	M	M	M	-	M	M	M	M	M	M	M	M	M	M	M	M	M	M	M	M	M	M	M	M	M	M	M	M	M	M	M	M	M	M	M
scaffold475	86487	A	T	T	T	T	T	T	T	T	T	T	-	T	T	T	T	T	T	T	T	T	T	T	T	T	T	T	T	T	T	T	T	T	T	T	T	T	T	T	T	T	T	T	T	T	T	T	T
scaffold475	86519	A	G	G	G	G	G	G	G	G	G	G	-	G	G	G	G	G	G	G	G	G	G	G	G	G	G	G	G	G	G	G	G	G	G	G	G	G	G	G	G	G	G	G	G	G	G	G	G
scaffold475	86551	C	G	S	S	S	S	S	S	S	S	S	S	-	S	S	S	S	S	S	S	S	S	S	S	S	S	S	S	S	S	S	S	S	S	S	S	S	S	S	S	S	S	S	S	S	S	S	S
scaffold475	86594	C	T	Y	Y	Y	Y	Y	Y	Y	Y	Y	Y	Y	-	Y	Y	Y	Y	Y	Y	Y	Y	Y	Y	Y	Y	Y	Y	Y	Y	Y	Y	Y	Y	Y	Y	Y	Y	Y	Y	Y	Y	Y	Y	Y	Y	Y	Y
scaffold475	86601	G	T	T	T	T	T	T	T	T	T	T	-	T	T	T	T	T	T	T	T	T	T	T	T	T	T	T	T	T	T	T	T	T	T	T	T	T	T	T	T	T	T	T	T	T	T	T	T
scaffold475	86638	G	T	T	T	T	T	T	T	T	T	T	T	T	T	T	T	T	T	T	T	T	T	T	T	T	T	T	T	T	T	T	T	T	T	T	T	T	T	T	T	T	T	T	T	T	T	T	T
scaffold475	86712	A	C	M	M	-	M	M	M	M	M	-	M	M	-	M	M	-	M	M	M	M	M	M	M	M	M	M	M	M	M	M	M	M	M	M	M	M	M	M	M	M	M	M	M	M	M	M	M
scaffold475	86717	T	A	W	-	W	W	W	W	W	W	W	W	W	W	W	W	-	W	W	W	W	W	W	W	W	W	-	W	W	W	W	W	W	W	W	W	W	W	W	W	W	W	W	W	W	W	W	W
scaffold475	86744	A	G	R	R	R	R	R	R	R	R	R	R	R	R	R	R	R	R	R	R	R	R	R	R	R	R	R	R	R	R	R	R	R	R	R	R	R	R	R	R	R	R	R	R	R	R	R	R
scaffold475	86894	A	G	R	R	R	R	R	R	R	R	R	-	R	R	R	R	R	R	R	R	R	R	R	R	R	R	R	R	R	R	R	R	R	R	R	R	R	R	R	R	R	R	R	R	R	R	R	R
scaffold475	86917	A	G	R	R	R	R	R	R	R	R	R	R	R	R	R	R	R	R	R	R	R	R	R	R	R	R	R	R	R	R	R	R	R	R	R	R	-	R	R	R	R	R	R	R	R	R	R	R
scaffold475	86922	A	C	M	M	M	M	M	M	M	M	M	M	M	M	M	M	M	M	M	M	M	M	M	M	M	M	M	M	M	M	M	M	M	M	M	M	-	M	M	M	M	M	M	M	M	M	M	M
scaffold475	86952	A	G	R	R	A	R	R	R	R	R	R	R	A	-	R	R	R	-	R	A	R	R	R	R	R	R	-	R	R	R	R	R	R	R	R	-	-	R	R	R	-	R	R	R	-	R	R	R
scaffold475	86979	C	G	S	S	S	S	S	S	S	S	S	S	S	S	S	S	S	S	S	S	S	S	S	S	S	S	S	S	S	S	S	S	S	S	S	S	S	S	S	S	S	S	S	S	S	S	S	S
scaffold475	87002	A	G	R	R	-	R	R	-	R	R	R	R	R	R	R	R	R	R	R	R	R	R	R	R	R	R	R	R	R	R	R	R	R	R	R	-	R	R	R	R	R	R	R	R	R	R	R	R
scaffold475	87012	G	A	R	R	R	R	R	-	R	R	R	R	-	R	R	R	R	R	R	R	R	R	R	R	R	R	R	R	R	R	R	R	R	R	R	-	R	R	R	R	R	R	R	R	R	R	R	R
scaffold475	90527	C	T	Y	Y	Y	Y	Y	Y	Y	Y	Y	-	Y	Y	Y	Y	Y	Y	Y	Y	Y	Y	Y	Y	Y	Y	Y	Y	Y	Y	Y	Y	Y	Y	Y	Y	Y	Y	Y	Y	Y	-	Y	Y	Y	Y	Y	Y
scaffold475	90540	G	A	R	R	R	R	-	R	R	R	R	A	R	-	R	R	R	R	R	R	R	R	R	R	R	R	R	R	R	R	R	R	R	R	R	R	R	R	R	R	-	-	R	R	R	R	R	R
scaffold475	90623	T	C	C	C	C	C	-	C	C	C	C	C	C	-	C	C	C	C	C	C	C	C	C	C	C	-	C	C	C	C	C	C	C	C	C	C	C	C	C	C	C	C	C	C	C	C	C	C
scaffold475	90625	G	A	A	A	A	A	-	A	A	A	A	A	A	-	A	A	A	A	A	A	A	A	A	A	A	-	A	A	A	A	A	A	A	A	A	A	A	A	A	A	A	A	A	A	A	A	A	A
scaffold475	90689	C	T	Y	Y	Y	Y	-	Y	Y	Y	Y	Y	Y	-	Y	-	Y	Y	Y	Y	Y	Y	Y	Y	Y	Y	Y	Y	Y	Y	Y	Y	Y	Y	Y	Y	Y	Y	Y	Y	Y	Y	Y	Y	Y	Y	Y	Y
scaffold475	90734	T	C	Y	Y	Y	Y	Y	Y	Y	Y	Y	Y	Y	-	Y	Y	Y	Y	Y	Y	Y	Y	Y	Y	Y	Y	Y	Y	Y	Y	Y	Y	Y	Y	Y	Y	Y	Y	Y	Y	Y	Y	Y	Y	Y	Y	Y	Y
scaffold475	90754	A	G	R	-	R	R	R	R	R	R	R	R	R	-	R	R	R	R	R	R	R	R	R	R	R	R	R	R	R	R	R	R	R	R	R	R	R	R	R	R	R	R	R	R	R	R	R	R
scaffold475	90776	C	T	Y	Y	Y	Y	Y	-	Y	Y	Y	Y	Y	-	Y	-	Y	Y	Y	Y	Y	-	Y	Y	Y	Y	Y	Y	Y	Y	Y	Y	Y	Y	Y	Y	Y	C	Y	Y	Y	Y	-	Y	Y	Y	Y	Y
scaffold475	90793	T	A	W	-	W	W	W	W	W	W	W	W	W	-	W	W	W	W	W	W	W	-	W	W	W	W	-	W	W	W	W	W	W	W	W	W	W	W	W	W	W	W	W	W	W	W	W	W
scaffold475	90796	C	T	Y	-	Y	Y	Y	Y	Y	Y	Y	Y	Y	-	Y	Y	Y	Y	Y	Y	Y	-	Y	Y	Y	Y	-	Y	Y	Y	Y	Y	Y	Y	Y	Y	Y	Y	Y	Y	Y	Y	Y	Y	Y	Y	Y	Y
scaffold475	90801	G	A	R	-	R	R	R	R	R	R	R	R	R	-	R	R	R	R	R	R	R	-	R	R	R	R	-	R	R	R	R	R	R	R	R	R	R	R	R	R	R	R	R	R	R	R	R	R
scaffold475	90809	T	G	K	K	K	K	K	K	K	K	K	K	K	-	K	-	K	K	K	K	K	K	K	K	K	K	-	K	T	K	K	K	K	K	K	K	K	K	K	K	K	K	K	K	K	K	K	K
scaffold475	90828	G	T	K	K	K	K	K	K	K	K	K	K	K	K	K	-	K	K	K	K	K	K	K	K	K	K	-	K	K	K	K	K	K	K	K	K	K	K	K	K	K	K	K	K	K	K	K	K
scaffold475	90847	T	C	Y	Y	Y	Y	Y	Y	Y	Y	Y	Y	Y	Y	Y	-	-	Y	Y	Y	Y	Y	Y	Y	Y	Y	-	Y	Y	Y	Y	Y	Y	Y	Y	Y	Y	Y	Y	Y	Y	Y	Y	Y	Y	Y	Y	Y
scaffold475	90876	G	A	R	R	R	R	R	R	R	R	R	R	R	-	R	-	R	-	R	R	R	R	R	R	R	R	-	R	R	R	R	R	R	R	R	-	R	R	R	R	R	R	R	R	R	R	R	R
scaffold475	91042	T	A	W	-	W	W	W	W	W	W	W	W	W	W	W	W	W	W	W	W	W	W	W	W	W	W	W	W	-	W	W	W	W	W	-	W	W	W	W	W	W	W	-	W	-	W	W	W
scaffold475	91097	C	G	S	-	S	S	S	S	S	S	S	S	S	S	S	-	S	S	S	S	S	S	S	S	S	S	S	S	S	S	S	S	S	S	S	S	S	S	S	S	S	S	S	S	S	S	S	S
scaffold475	91715	A	T	W	W	W	W	W	-	W	W	W	-	W	W	W	-	W	W	W	W	W	W	W	W	-	W	W	W	W	W	W	W	W	W	W	W	W	-	W	W	W	W	-	W	W	W	W	W
scaffold475	91776	G	C	S	S	S	S	S	-	S	S	S	-	S	S	S	S	S	S	S	S	S	S	S	S	S	S	S	S	S	S	S	S	S	S	S	S	S	S	S	S	S	S	S	S	S	S	S	S
scaffold475	91794	C	T	Y	Y	Y	Y	Y	Y	Y	Y	Y	-	Y	Y	Y	Y	Y	Y	Y	Y	Y	Y	Y	Y	Y	Y	Y	Y	Y	Y	Y	Y	Y	Y	Y	Y	Y	Y	Y	Y	Y	Y	Y	Y	Y	Y	Y	Y
scaffold475	91811	C	T	Y	Y	Y	Y	Y	Y	Y	Y	Y	Y	Y	Y	Y	Y	Y	Y	Y	Y	Y	Y	Y	Y	Y	Y	Y	Y	Y	Y	Y	Y	Y	Y	Y	Y	Y	Y	Y	Y	Y	Y	Y	Y	Y	Y	Y	Y
scaffold475	91889	A	G	R	R	R	R	R	R	R	R	R	-	R	R	R	R	R	R	-	R	R	R	R	R	R	R	-	R	R	R	R	R	R	R	R	R	R	R	R	R	R	R	R	R	R	R	R	R
scaffold475	91905	A	C	M	M	M	M	M	M	-	M	M	-	M	M	M	M	M	M	-	M	M	M	M	M	M	M	M	M	M	M	M	M	M	M	M	M	M	M	M	M	M	M	M	M	M	M	M	M
scaffold475	91941	G	A	R	R	R	R	R	R	R	R	R	R	R	R	R	R	R	R	R	R	R	R	R	R	R	R	R	R	R	R	R	R	R	R	R	R	R	R	R	R	R	R	R	R	R	R	R	R
scaffold475	91964	A	G	R	R	R	R	R	R	-	R	R	R	R	R	R	R	R	R	R	R	R	R	R	R	-	R	R	R	R	R	R	R	R	R	R	R	R	R	R	R	R	R	R	R	R	R	R	R
scaffold475	91984	T	C	Y	Y	-	Y	Y	Y	Y	Y	Y	Y	Y	Y	Y	Y	Y	Y	Y	Y	Y	Y	Y	Y	Y	Y	Y	Y	Y	Y	Y	Y	Y	Y	Y	Y	Y	Y	Y	Y	Y	Y	Y	Y	Y	Y	Y	Y
scaffold475	92017	A	T	W	W	W	W	W	W	W	W	W	W	W	W	W	W	W	W	W	W	W	W	W	W	W	W	W	W	W	W	W	W	W	W	W	W	W	W	W	W	W	W	W	W	W	W	W	W
scaffold475	92250	T	G	G	G	G	G	G	G	G	G	G	G	G	G	G	G	G	G	G	G	G	G	G	G	G	G	G	G	G	G	G	G	G	G	G	G	G	G	G	G	G	G	G	G	G	G	G	G
scaffold475	92325	A	G	R	R	R	R	R	R	R	R	R	R	-	R	R	R	R	R	R	R	R	R	R	R	R	R	R	R	R	R	R	R	R	R	R	R	R	R	R	R	R	R	-	R	R	R	R	R
scaffold475	92326	A	G	R	R	R	R	R	R	R	R	R	R	-	R	R	R	R	R	R	R	R	R	R	R	R	R	R	R	R	R	R	R	R	R	R	R	R	R	R	R	R	R	-	R	R	R	R	R
scaffold475	92350	G	A	R	R	R	R	R	R	-	R	R	R	R	R	R	R	R	R	R	R	R	R	R	R	R	R	R	R	R	R	R	R	R	R	R	R	R	R	R	R	R	R	R	R	R	R	R	R
scaffold475	92395	G	C	S	S	S	S	S	S	C	-	S	S	S	S	-	S	S	S	S	C	S	S	S	S	S	S	-	S	S	S	S	S	S	S	S	S	S	S	S	S	S	S	-	S	S	S	S	S
scaffold475	93006	A	G	R	R	R	R	R	A	R	R	R	R	R	R	R	R	R	R	R	R	R	R	R	R	R	R	R	R	R	R	R	R	R	R	R	R	R	R	R	R	-	R	R	R	R	-	R	R
scaffold475	93022	C	T	Y	Y	-	Y	Y	C	Y	Y	Y	Y	Y	Y	Y	Y	Y	Y	Y	Y	Y	Y	Y	Y	Y	Y	Y	Y	Y	Y	Y	Y	Y	Y	Y	Y	Y	Y	Y	-	-	Y	Y	Y	Y	Y	Y	Y
scaffold475	93077	C	A	M	M	-	M	M	-	M	M	M	-	M	M	M	M	M	M	M	M	M	M	M	M	M	M	M	M	M	M	M	M	M	M	M	M	M	M	M	-	-	M	M	M	M	M	M	M
scaffold475	93183	A	G	R	R	R	R	R	R	R	R	R	R	R	R	R	R	R	R	R	R	-	R	R	R	R	R	R	R	R	R	R	R	R	R	R	R	R	R	R	R	-	R	R	R	R	R	R	-
scaffold475	93197	G	C	S	S	S	S	S	-	S	S	S	-	S	S	S	S	S	S	S	-	S	S	S	S	S	S	S	S	S	S	S	-	S	S	S	S	S	S	S	S	S	S	S	-	S	S	S	S
scaffold475	93234	C	G	S	S	S	S	S	S	S	S	-	S	S	S	S	S	S	S	S	S	S	S	S	S	S	-	S	S	S	S	S	S	S	S	S	S	S	S	S	S	S	S	-	S	S	S	S	S
scaffold475	93238	G	T	K	K	K	K	K	K	K	K	K	K	K	K	K	K	K	K	K	-	K	K	K	K	K	K	K	K	K	K	K	K	K	K	K	K	K	K	K	K	K	K	K	K	K	K	K	K
scaffold475	93262	A	C	M	M	M	M	M	M	M	M	C	M	M	M	M	M	M	M	M	M	M	M	M	M	M	-	M	M	M	M	M	M	M	M	M	M	M	M	M	M	M	M	C	M	M	M	M	M
scaffold475	93277	G	T	K	K	K	K	K	K	K	K	-	K	K	K	K	K	K	K	K	-	K	K	K	K	K	K	K	K	K	K	K	K	K	K	K	K	K	K	K	K	K	K	-	K	K	K	K	K
scaffold475	93302	T	C	Y	Y	Y	Y	Y	Y	Y	Y	C	Y	Y	Y	Y	Y	Y	Y	Y	-	Y	Y	Y	Y	Y	Y	Y	Y	Y	Y	Y	Y	Y	Y	Y	Y	Y	Y	Y	Y	Y	Y	Y	Y	Y	Y	Y	Y
scaffold475	93328	C	T	Y	Y	Y	Y	Y	Y	Y	Y	T	Y	Y	Y	Y	Y	Y	Y	Y	-	Y	Y	Y	Y	Y	-	Y	Y	Y	Y	Y	Y	Y	Y	Y	Y	Y	Y	Y	Y	Y	Y	Y	Y	Y	Y	Y	Y
scaffold475	93384	A	T	W	W	W	W	W	-	W	W	-	W	W	W	-	W	W	W	W	W	W	W	W	W	W	W	W	W	W	W	W	W	W	-	W	W	W	W	W	W	W	W	W	W	W	-	W	W
scaffold475	93417	T	C	Y	Y	Y	Y	Y	Y	Y	Y	-	Y	Y	Y	-	Y	Y	Y	Y	-	Y	Y	Y	Y	Y	-	Y	Y	Y	Y	Y	Y	Y	Y	Y	Y	Y	Y	Y	Y	Y	-	Y	Y	Y	Y	Y	Y
scaffold475	93423	C	T	Y	Y	Y	Y	Y	-	Y	Y	Y	Y	Y	Y	-	Y	Y	Y	Y	Y	Y	Y	Y	Y	Y	Y	Y	Y	Y	Y	Y	Y	Y	Y	Y	Y	Y	Y	Y	Y	Y	Y	Y	Y	Y	Y	Y	Y
scaffold475	93440	G	T	G	G	-	G	G	G	G	G	G	G	G	G	G	-	G	G	G	-	G	G	G	G	G	-	G	G	G	G	G	G	G	-	-	G	G	G	G	G	G	G	G	G	G	G	G	G
scaffold475	93452	T	C	Y	Y	Y	Y	Y	Y	Y	Y	Y	Y	Y	Y	Y	Y	Y	Y	Y	-	Y	-	Y	Y	Y	Y	Y	Y	Y	Y	Y	Y	Y	Y	Y	Y	Y	Y	Y	Y	Y	Y	C	Y	Y	Y	Y	Y
scaffold475	93517	A	G	R	R	R	R	R	R	R	R	R	R	R	R	R	R	R	R	R	R	R	R	R	R	R	R	R	R	R	R	R	R	R	R	R	R	R	R	R	R	R	R	R	R	R	R	R	R
scaffold475	93519	G	T	K	K	K	-	K	K	K	K	K	K	K	K	-	K	K	G	G	K	K	K	K	G	K	G	K	K	K	K	K	G	G	K	K	K	K	K	-	K	G	K	G	K	K	K	K	K
scaffold475	93523	C	T	T	T	T	T	T	T	T	T	T	T	T	T	T	T	T	T	T	T	T	T	T	T	T	T	T	T	T	T	T	T	T	T	T	T	T	T	T	T	T	T	T	T	T	T	T	T
scaffold475	93610	C	A	M	M	M	M	M	M	M	M	A	M	M	M	M	M	M	M	M	M	M	M	M	-	M	M	M	M	M	M	M	M	M	M	M	M	M	M	M	M	M	M	M	M	M	M	M	M
scaffold475	93627	C	A	M	M	M	M	M	M	M	M	A	M	M	M	M	M	M	M	-	M	M	M	M	-	M	M	M	M	M	M	M	M	M	M	M	M	M	M	M	M	M	M	M	M	M	M	M	M
scaffold475	93658	C	A	M	M	M	M	M	M	M	M	A	M	M	M	M	M	M	M	M	M	M	M	M	-	M	M	M	M	M	M	M	M	M	M	M	M	M	M	M	M	A	M	M	M	M	M	M	M
scaffold475	93659	A	G	R	R	R	R	R	R	R	R	G	R	R	R	R	R	R	R	R	R	R	R	R	-	R	R	R	R	R	R	R	R	R	R	R	R	R	R	R	R	G	R	R	R	R	R	R	R
scaffold475	93675	G	C	S	S	G	G	G	G	G	G	G	-	G	G	G	G	G	G	G	G	S	G	G	-	G	G	G	G	G	G	-	G	-	G	G	G	G	G	G	S	G	-	G	G	G	G	G	G
scaffold475	93688	T	A	W	W	W	W	W	W	W	W	W	W	W	W	W	W	W	W	W	W	W	W	W	W	W	W	W	W	W	W	W	W	W	W	W	W	W	W	W	W	W	W	W	W	W	W	W	W
scaffold475	93730	G	C	S	S	S	S	S	S	S	S	S	S	S	S	S	S	S	S	S	S	S	S	S	S	S	S	S	S	S	S	S	S	S	S	S	S	S	S	S	S	S	S	S	S	S	S	S	S
scaffold475	93735	A	T	W	W	W	W	W	W	W	W	W	-	W	W	W	W	W	W	W	W	W	W	W	W	W	W	W	W	W	W	W	W	W	W	W	W	W	W	W	W	W	W	-	W	W	W	W	W
scaffold475	93778	T	C	Y	Y	Y	Y	Y	Y	Y	Y	Y	C	Y	Y	Y	Y	Y	Y	-	Y	Y	Y	Y	Y	-	Y	Y	Y	Y	Y	Y	Y	Y	Y	Y	Y	Y	Y	Y	Y	Y	Y	Y	Y	Y	Y	Y	Y
scaffold475	93798	A	C	M	M	M	M	M	M	M	M	M	-	M	M	M	M	M	M	M	M	-	M	M	M	M	M	M	M	M	M	M	M	M	M	M	M	M	M	M	M	M	M	M	M	M	M	M	M
scaffold475	93801	G	A	R	R	R	R	R	R	R	R	R	-	R	R	R	R	R	R	R	R	-	R	R	R	R	R	R	R	R	R	R	R	R	R	R	R	R	R	R	R	R	R	R	R	R	R	R	R
scaffold475	93804	A	G	R	R	R	R	R	R	R	R	R	-	R	R	R	R	R	R	R	R	-	R	R	R	R	R	R	R	R	R	R	R	R	R	R	R	R	R	R	R	R	R	R	R	R	R	R	R
scaffold475	93816	C	G	S	S	S	S	S	S	S	S	S	-	S	S	S	S	S	S	S	S	S	S	S	S	S	S	S	S	S	S	S	S	S	S	-	S	S	S	S	S	S	S	S	S	S	S	S	S
scaffold475	93819	A	C	M	M	M	M	-	C	-	M	M	-	M	M	M	M	M	M	M	M	C	M	M	M	M	M	M	M	M	M	M	M	M	M	-	M	-	M	M	M	M	M	-	M	M	M	M	M
scaffold479	12477	T	G	G	G	-	G	G	G	-	G	G	-	G	-	-	G	G	G	G	G	G	G	G	-	G	G	G	G	G	G	G	G	G	G	G	G	G	G	G	G	G	G	G	G	G	G	G	G
scaffold479	12480	C	T	Y	Y	Y	Y	-	Y	Y	-	Y	Y	Y	Y	Y	Y	Y	Y	Y	-	Y	-	Y	-	Y	-	Y	Y	Y	Y	Y	Y	Y	Y	Y	Y	Y	Y	Y	Y	Y	Y	Y	Y	Y	Y	Y	Y
scaffold479	12573	C	T	Y	Y	Y	Y	Y	Y	Y	Y	Y	Y	Y	Y	Y	Y	Y	Y	Y	C	Y	Y	Y	-	Y	Y	Y	Y	Y	Y	Y	Y	Y	Y	Y	Y	Y	Y	Y	Y	Y	Y	Y	Y	Y	Y	Y	Y
scaffold479	12578	G	A	R	R	R	R	R	R	R	-	R	R	R	R	R	R	R	R	R	G	R	R	R	-	R	R	R	R	R	R	R	R	R	R	R	R	R	R	R	R	R	R	R	R	R	R	R	R
scaffold479	12596	G	A	R	R	R	R	R	R	-	R	-	R	R	R	R	R	R	R	R	G	R	R	R	-	R	-	R	R	R	R	R	R	R	R	R	R	R	R	R	R	R	R	R	R	R	R	R	R
scaffold479	12627	A	T	W	W	W	W	W	W	-	-	-	-	W	W	W	W	W	W	W	-	W	W	W	-	W	W	W	W	W	W	W	W	W	W	W	W	W	W	W	W	W	W	W	W	W	W	W	W
scaffold479	12629	T	A	W	W	W	W	W	W	-	-	W	-	W	W	W	W	W	W	W	-	W	W	W	-	W	W	W	W	W	W	W	W	W	W	W	W	W	W	W	W	W	W	W	W	W	W	W	W
scaffold479	12702	C	A	M	M	M	M	M	-	-	-	M	-	M	M	M	-	-	M	M	-	M	M	M	-	M	M	M	M	M	M	M	M	M	M	M	M	M	M	M	M	M	M	M	M	M	M	M	M
scaffold488	25139	T	A	T	W	W	T	W	T	-	T	T	-	W	W	W	W	W	W	T	W	W	W	W	W	W	T	W	W	T	T	T	W	W	W	W	W	W	W	W	T	W	-	-	W	W	W	T	T
scaffold488	25156	T	C	T	Y	Y	T	Y	T	-	T	T	-	Y	Y	Y	Y	Y	Y	T	Y	Y	Y	Y	Y	Y	T	Y	Y	T	T	T	Y	Y	Y	Y	Y	Y	Y	Y	T	Y	-	-	Y	Y	Y	T	T
scaffold488	25177	T	C	T	Y	Y	T	Y	T	-	T	T	-	Y	Y	Y	Y	Y	Y	T	Y	Y	Y	Y	Y	Y	T	Y	Y	T	T	T	Y	Y	Y	Y	Y	Y	Y	Y	T	Y	-	-	Y	Y	Y	T	T
scaffold488	25211	G	T	G	K	K	G	K	G	-	G	G	-	K	K	K	K	K	K	G	K	K	K	K	K	K	G	K	K	G	G	G	K	K	K	K	K	K	K	K	G	K	-	G	K	K	K	G	G
scaffold488	25244	G	T	G	K	K	G	K	-	-	G	G	-	K	-	K	-	K	K	G	K	K	K	K	K	K	G	K	K	G	G	G	K	K	K	K	K	K	K	-	G	K	G	G	K	K	K	G	G
scaffold488	25410	G	C	G	S	S	G	S	G	-	G	G	-	S	S	S	S	S	S	G	S	S	S	S	S	S	-	S	S	G	G	G	S	S	S	S	S	S	S	S	G	S	-	-	S	S	S	G	G
scaffold488	25423	C	A	C	M	M	C	M	C	-	C	C	-	M	M	M	M	M	M	C	M	M	M	M	M	M	-	M	M	C	C	C	M	M	M	M	M	M	M	M	C	M	-	-	M	M	M	C	C
scaffold488	25481	G	C	G	S	S	G	S	-	-	G	G	S	S	S	S	S	S	S	G	S	S	S	S	S	S	-	S	S	G	G	G	S	S	S	S	S	S	S	S	G	S	G	-	S	S	S	G	-
scaffold488	25482	G	T	G	K	K	G	K	-	-	G	G	-	K	K	K	K	K	K	G	K	K	K	K	K	K	-	K	K	G	G	G	K	K	K	K	K	K	K	K	G	K	G	-	K	K	K	G	G
scaffold488	25498	G	A	G	R	R	G	R	G	-	G	G	-	R	R	R	-	R	R	G	R	R	R	R	R	R	G	R	R	G	G	G	R	R	R	R	R	R	R	R	G	R	G	-	R	R	R	G	G
scaffold488	25505	T	C	T	Y	Y	T	Y	-	-	T	T	-	Y	Y	Y	Y	Y	Y	T	Y	Y	Y	Y	Y	Y	T	Y	Y	T	T	T	Y	Y	Y	Y	Y	Y	Y	Y	T	Y	T	-	Y	Y	Y	T	T
scaffold488	25566	C	T	C	Y	Y	C	Y	-	-	C	-	-	Y	Y	Y	Y	Y	Y	-	Y	Y	Y	Y	Y	Y	C	Y	Y	C	C	C	Y	Y	-	Y	Y	Y	Y	Y	C	Y	C	C	Y	Y	Y	C	C
scaffold488	25576	A	C	A	M	M	A	M	-	-	A	-	-	M	M	M	M	M	M	-	M	M	M	M	M	M	A	M	M	A	A	A	M	M	M	M	M	M	M	M	A	M	A	A	M	M	M	A	A
scaffold488	25593	C	A	C	M	M	-	M	M	-	C	-	-	M	M	M	M	M	M	-	M	M	M	M	M	M	C	M	M	C	C	C	M	M	-	M	M	M	M	M	C	M	C	C	M	M	M	C	C
scaffold488	25596	G	A	G	R	R	-	R	R	-	G	-	-	R	R	R	R	R	R	-	R	R	R	R	R	R	G	R	R	G	G	G	R	R	R	R	R	R	R	R	G	R	G	G	R	R	R	G	G
scaffold488	25602	C	T	C	C	C	C	C	-	-	C	-	-	C	C	C	C	C	C	-	-	C	C	C	C	C	C	C	C	C	C	C	C	C	C	C	C	C	C	C	C	C	C	C	C	C	C	C	C
scaffold488	25610	C	G	C	C	C	C	C	-	C	C	-	-	C	C	C	C	C	C	-	-	C	C	C	C	C	C	C	C	C	C	C	C	C	C	C	C	C	C	C	C	C	C	C	C	C	C	C	C
scaffold488	25617	T	A	T	W	W	-	W	W	T	T	-	-	W	W	W	W	W	W	-	W	W	W	W	W	W	T	W	W	T	T	T	W	W	W	W	W	W	W	W	T	W	W	T	W	W	W	T	T
scaffold488	25635	G	T	G	K	K	G	K	K	G	G	-	-	K	K	K	K	K	K	-	K	K	K	K	K	K	G	K	K	G	G	G	K	K	K	-	K	K	K	K	G	K	K	G	K	K	K	G	G
scaffold488	25661	A	T	A	W	W	A	W	W	A	A	-	-	W	W	W	W	W	W	-	W	W	W	W	W	W	A	W	W	A	A	A	W	W	W	-	W	W	W	W	A	W	W	A	W	W	W	A	A
scaffold488	57509	T	C	-	Y	Y	Y	T	-	Y	Y	Y	Y	-	Y	-	Y	-	Y	Y	Y	Y	Y	Y	Y	Y	Y	Y	Y	Y	Y	Y	Y	Y	Y	Y	Y	Y	Y	Y	Y	Y	Y	Y	Y	-	Y	Y	Y
scaffold488	57517	G	C	-	S	S	S	G	-	S	S	S	S	-	S	-	S	-	S	S	S	S	S	S	S	S	S	S	S	S	S	S	S	S	S	S	S	S	S	S	S	S	S	S	S	-	S	S	S
scaffold488	57528	G	C	-	S	S	S	G	S	S	S	S	S	-	S	-	S	S	S	S	S	S	S	S	S	S	S	S	S	S	S	S	S	S	S	S	S	S	S	S	S	S	S	S	S	-	S	S	S
scaffold508	1793	G	C	S	S	S	S	S	S	G	S	S	S	S	G	S	S	S	S	S	S	S	-	S	S	-	-	S	S	S	S	S	S	S	S	S	S	S	S	S	S	S	S	S	S	S	S	-	S
scaffold508	1799	G	T	K	K	K	K	K	-	K	K	K	K	K	K	K	K	K	K	T	K	K	K	K	K	K	K	K	K	K	K	K	K	K	K	K	K	K	K	K	K	K	K	K	K	K	K	K	K
scaffold508	1813	T	C	Y	Y	Y	Y	Y	C	Y	Y	Y	Y	Y	Y	Y	Y	Y	Y	C	Y	Y	Y	Y	Y	Y	Y	Y	Y	Y	Y	Y	Y	Y	Y	Y	Y	Y	Y	Y	Y	Y	Y	Y	Y	Y	Y	Y	Y
scaffold508	3899	A	G	R	R	R	R	R	R	R	R	R	R	R	A	R	R	-	R	R	R	R	R	R	R	R	R	R	R	R	R	R	R	R	R	R	R	R	R	R	R	R	R	R	R	R	R	R	R
scaffold508	3922	G	T	K	K	K	K	K	K	K	K	K	K	K	G	K	K	-	K	K	K	K	K	K	K	K	K	K	K	K	K	K	K	K	K	K	K	K	K	K	K	K	K	K	K	K	K	K	K
scaffold508	3938	A	G	R	R	R	R	-	R	R	R	R	R	R	R	-	R	R	R	R	R	R	R	R	R	R	R	R	R	R	R	R	R	R	R	R	R	R	R	R	R	R	R	R	R	R	R	R	R
scaffold508	3970	G	A	R	R	R	R	R	R	R	R	-	R	R	R	-	R	R	R	R	R	R	R	R	R	R	R	R	R	R	R	R	R	R	R	R	R	R	R	R	R	R	R	R	R	R	R	R	R
scaffold508	4007	T	C	T	Y	-	T	Y	T	T	T	T	T	T	Y	Y	Y	-	Y	T	Y	Y	Y	Y	Y	T	T	Y	Y	T	T	T	Y	Y	T	T	Y	Y	Y	-	T	Y	T	T	Y	-	Y	T	T
scaffold508	4089	C	G	S	S	S	S	S	S	S	S	-	S	S	S	S	S	S	S	S	S	S	S	S	S	S	S	S	S	S	S	S	S	S	S	S	S	S	S	S	S	S	S	S	S	S	S	S	S
scaffold508	4134	C	T	-	Y	Y	Y	-	Y	Y	Y	Y	Y	Y	Y	-	Y	Y	Y	Y	Y	Y	Y	Y	Y	Y	Y	Y	Y	Y	Y	Y	Y	Y	Y	Y	Y	Y	Y	Y	Y	Y	-	Y	Y	Y	Y	Y	Y
scaffold508	6759	T	C	Y	Y	Y	Y	Y	Y	Y	Y	Y	Y	Y	Y	Y	Y	Y	Y	Y	-	Y	Y	Y	Y	-	Y	Y	Y	Y	Y	T	Y	Y	Y	Y	Y	Y	Y	Y	-	Y	Y	-	Y	-	Y	-	Y
scaffold508	6876	G	A	G	G	G	G	G	G	G	G	G	G	G	R	G	G	-	R	G	G	-	G	G	G	-	G	G	G	G	G	G	R	R	G	G	-	R	R	G	G	-	G	G	R	G	R	G	G
scaffold508	7057	A	G	R	R	R	R	R	A	R	R	R	R	R	R	R	R	R	R	-	R	R	R	R	R	-	R	R	R	R	R	R	R	R	-	R	R	R	R	R	R	R	R	R	R	R	R	R	R
scaffold508	7058	A	G	R	R	R	R	R	A	R	R	-	R	R	R	R	R	R	R	-	R	R	R	R	R	R	R	R	R	R	R	R	R	R	-	R	R	R	R	R	R	R	R	R	R	R	R	R	R
scaffold508	7059	A	T	W	W	W	W	W	-	W	W	W	W	W	-	W	W	W	W	-	W	W	W	W	W	-	W	W	A	W	W	W	W	W	W	W	W	W	W	W	W	W	W	W	W	W	-	W	W
scaffold508	7103	C	T	Y	Y	Y	Y	Y	C	Y	Y	Y	Y	Y	Y	Y	Y	Y	Y	Y	Y	Y	Y	Y	Y	Y	-	Y	Y	Y	Y	Y	Y	Y	Y	Y	Y	Y	Y	Y	Y	Y	Y	Y	Y	Y	Y	Y	Y
scaffold508	7112	G	A	R	R	R	R	R	R	R	R	R	R	R	R	R	R	R	R	R	R	R	R	R	R	R	R	R	R	R	R	R	R	R	R	R	R	R	R	R	R	R	R	R	R	R	R	R	R
scaffold508	7113	C	A	C	M	C	C	-	C	C	C	C	C	C	M	-	C	C	M	C	-	M	C	C	C	M	C	M	M	C	C	C	M	M	C	C	M	M	M	C	C	M	C	C	C	-	M	C	C
scaffold508	7132	T	A	T	W	T	T	T	T	T	T	T	T	T	W	T	T	T	W	T	T	W	T	T	T	-	T	W	W	T	T	T	W	W	T	T	-	W	W	T	T	W	T	T	-	-	W	T	T
scaffold508	7313	G	A	-	R	R	R	R	R	R	R	R	R	R	R	R	R	R	R	-	R	R	R	R	R	R	R	R	R	R	R	R	R	R	R	R	R	R	R	R	R	R	R	R	R	R	R	R	R
scaffold508	7548	T	C	Y	-	Y	Y	-	Y	Y	Y	Y	Y	Y	Y	Y	Y	Y	Y	-	Y	Y	Y	Y	Y	Y	Y	Y	Y	Y	Y	Y	Y	Y	Y	Y	Y	Y	T	Y	Y	Y	Y	Y	Y	-	Y	Y	Y
scaffold508	7549	G	T	T	T	T	T	T	T	-	T	T	T	-	T	T	T	T	T	T	-	T	T	T	T	T	T	T	T	T	T	T	T	T	T	T	T	T	T	T	T	T	T	T	T	-	T	T	T
scaffold515	942	T	C	C	C	C	C	C	C	C	C	C	-	C	-	-	C	C	C	C	-	C	C	C	C	-	-	C	C	C	C	C	C	C	C	C	C	C	C	C	C	C	C	C	C	C	C	C	C
scaffold515	1661	T	C	Y	Y	Y	Y	Y	Y	Y	Y	Y	Y	Y	Y	Y	Y	Y	Y	Y	Y	Y	Y	Y	Y	Y	Y	Y	Y	Y	Y	Y	Y	Y	Y	Y	Y	Y	Y	Y	Y	Y	Y	Y	Y	Y	Y	Y	Y
scaffold515	1669	C	T	Y	Y	Y	Y	-	Y	Y	Y	Y	Y	Y	Y	C	Y	Y	Y	-	Y	Y	Y	Y	Y	Y	Y	Y	Y	Y	Y	Y	-	Y	Y	Y	-	Y	Y	Y	Y	Y	Y	-	Y	Y	Y	Y	Y
scaffold515	1725	T	C	Y	Y	Y	Y	Y	Y	Y	Y	Y	Y	Y	Y	T	-	Y	-	-	Y	Y	Y	Y	Y	Y	Y	Y	Y	Y	Y	Y	Y	Y	Y	Y	-	Y	Y	Y	Y	Y	Y	T	Y	Y	Y	Y	Y
scaffold515	1740	C	A	A	A	A	A	A	A	A	A	A	A	A	A	A	A	A	A	A	A	A	A	A	A	A	A	A	A	A	A	A	A	A	A	A	A	A	A	A	A	A	A	A	A	A	A	A	A
scaffold515	1826	G	C	S	S	-	S	S	S	S	S	-	S	S	S	-	S	S	S	S	S	S	S	S	S	S	S	S	S	S	S	S	S	S	S	S	S	S	S	S	S	S	S	S	S	S	S	S	S
scaffold515	1869	A	G	R	R	R	R	R	R	R	R	R	R	R	R	R	R	R	R	R	R	R	R	R	R	R	R	R	R	R	R	R	R	R	R	R	R	R	R	R	R	R	R	R	R	R	R	R	R
scaffold515	1883	G	C	S	S	S	S	S	S	S	S	S	S	S	S	S	S	S	S	S	S	S	S	S	S	S	S	S	S	S	S	S	S	S	S	S	S	S	S	S	S	S	S	S	S	S	S	S	S
scaffold515	1937	G	A	R	R	R	R	R	R	R	R	R	R	R	R	R	R	R	R	R	R	R	R	R	R	R	R	R	R	R	R	R	R	R	R	R	R	R	R	R	R	R	R	R	R	R	R	R	R
scaffold515	1938	T	G	K	K	K	K	K	K	K	K	K	K	K	K	K	K	K	K	K	K	K	K	K	K	K	K	K	K	K	K	K	K	K	K	K	K	K	K	K	K	K	K	K	K	K	K	K	K
scaffold515	1940	A	G	R	R	R	R	R	R	R	R	R	R	R	R	R	R	R	R	R	R	R	R	R	R	R	R	R	R	R	R	R	R	R	R	R	R	R	R	R	R	R	R	R	R	R	R	R	R
scaffold515	1949	A	T	W	W	W	W	W	W	W	W	W	W	W	W	W	W	W	W	W	W	W	W	W	W	W	W	W	W	W	W	W	W	W	W	W	W	W	W	W	W	W	W	W	W	W	W	W	W
scaffold515	1960	T	G	K	K	K	K	K	K	K	K	K	K	K	K	K	K	K	K	K	K	K	K	K	K	K	K	K	K	K	K	K	K	K	K	K	K	K	K	K	K	K	K	K	K	K	K	K	K
scaffold515	1992	G	A	R	R	R	R	R	R	R	R	R	R	R	R	R	R	R	R	R	R	R	R	R	R	R	R	R	R	R	R	R	R	R	R	R	R	R	R	R	R	R	R	R	R	R	R	R	R
scaffold515	1995	A	G	R	R	R	R	R	R	R	R	R	R	R	R	R	R	R	R	R	R	R	R	R	R	R	R	R	R	R	R	R	R	R	R	R	R	R	R	R	R	R	R	R	R	R	R	R	R
scaffold515	2064	G	A	R	R	R	R	R	R	R	R	R	R	R	R	R	R	R	R	R	-	R	R	R	R	R	R	R	R	R	R	R	R	R	R	R	R	R	R	R	R	R	R	R	R	R	R	R	R
scaffold515	2072	G	C	S	S	S	S	S	S	S	S	S	S	S	S	S	S	S	S	S	-	S	S	S	S	S	S	S	S	S	S	S	S	S	S	S	S	S	S	S	S	S	S	S	S	S	S	S	S
scaffold515	2110	T	A	W	W	W	W	W	W	W	W	W	W	W	W	W	W	W	W	W	-	W	W	W	W	W	W	W	W	W	W	W	W	T	W	W	W	W	W	W	W	W	W	W	W	W	W	W	W
scaffold515	2120	G	T	K	K	K	K	K	K	K	K	K	K	K	K	K	K	K	K	K	-	K	K	K	K	K	K	K	K	K	K	K	K	G	K	K	K	K	K	K	K	K	K	K	K	K	K	K	K
scaffold515	2127	A	C	M	M	M	M	M	M	M	M	M	M	M	M	M	M	M	M	M	-	M	M	M	M	M	M	M	M	M	M	M	M	-	M	M	M	M	M	M	M	M	M	M	M	M	M	M	M
scaffold515	2130	G	A	R	R	R	R	R	R	R	R	R	R	R	R	R	R	R	R	R	-	R	R	R	R	R	R	R	R	R	R	R	R	R	R	R	R	R	R	R	R	R	R	R	R	R	R	R	R
scaffold515	2181	C	T	Y	Y	Y	Y	Y	Y	Y	Y	Y	Y	Y	Y	Y	Y	Y	Y	Y	Y	Y	Y	Y	Y	Y	Y	Y	Y	Y	Y	Y	Y	Y	Y	Y	Y	Y	Y	Y	Y	Y	Y	Y	Y	Y	Y	Y	Y
scaffold515	2244	A	T	W	W	W	W	W	W	W	W	W	W	W	W	W	W	W	W	W	W	W	W	W	W	W	W	W	W	W	W	W	W	W	W	W	W	W	W	W	W	W	W	W	W	W	W	W	W
scaffold515	2251	G	A	R	R	R	R	R	R	R	R	R	R	R	R	R	R	R	R	R	R	R	R	R	R	R	R	R	R	R	R	R	R	R	R	R	R	R	R	R	R	R	R	R	R	R	R	R	R
scaffold515	2258	A	G	R	R	R	R	R	R	R	R	R	R	R	R	R	R	R	R	R	R	R	R	R	R	R	R	R	R	R	R	R	R	R	R	R	R	R	R	R	R	R	R	R	R	R	R	R	R
scaffold515	2292	T	C	Y	Y	Y	Y	Y	Y	Y	Y	Y	Y	Y	Y	Y	Y	Y	Y	Y	Y	Y	Y	Y	Y	Y	Y	Y	Y	Y	Y	Y	Y	Y	Y	Y	Y	Y	Y	Y	Y	Y	Y	Y	Y	Y	Y	Y	Y
scaffold515	2307	T	C	Y	Y	Y	Y	Y	Y	Y	Y	Y	Y	Y	Y	Y	Y	Y	Y	Y	Y	Y	Y	Y	Y	Y	Y	Y	Y	Y	Y	Y	Y	Y	Y	Y	Y	Y	Y	Y	Y	Y	Y	Y	Y	Y	Y	Y	Y
scaffold515	2311	G	C	S	S	S	S	S	S	-	S	S	S	S	S	S	S	S	S	S	S	S	S	S	S	S	S	S	S	S	S	S	S	S	S	S	S	S	S	S	S	S	S	S	S	S	S	S	S
scaffold515	2324	T	A	W	W	W	W	W	W	W	W	W	W	W	W	W	W	W	W	W	W	W	W	W	W	W	W	W	W	W	W	W	W	W	W	W	W	W	W	W	W	W	W	W	W	W	W	W	W
scaffold515	2397	T	G	K	K	K	K	K	K	K	K	K	K	K	K	K	K	K	K	K	K	K	K	K	K	K	K	K	K	K	K	K	K	K	K	K	K	K	K	K	K	K	K	K	K	K	K	K	K
scaffold515	2422	T	C	Y	Y	Y	Y	Y	Y	Y	Y	Y	Y	Y	Y	Y	Y	Y	Y	Y	Y	Y	Y	Y	Y	Y	Y	Y	Y	Y	Y	Y	Y	Y	Y	Y	Y	Y	Y	Y	Y	Y	Y	Y	Y	Y	Y	Y	Y
scaffold515	2438	C	A	M	M	M	M	M	M	M	M	M	M	M	M	M	M	M	M	M	M	M	M	M	M	M	M	M	M	M	M	M	M	M	M	M	M	M	M	M	M	M	M	M	M	M	M	M	M
scaffold515	2443	G	T	K	K	K	K	K	K	K	K	K	K	K	K	K	K	K	K	K	K	K	K	K	K	K	K	K	K	K	K	K	K	K	K	K	K	K	K	K	K	K	K	K	K	K	K	K	K
scaffold515	2500	G	C	S	S	S	S	S	S	S	S	S	S	S	S	S	S	S	S	S	S	S	S	S	S	S	-	S	S	S	S	S	S	S	S	S	S	S	S	S	S	S	S	S	S	S	S	S	S
scaffold515	2565	A	G	-	R	R	R	R	R	R	R	R	R	R	R	R	R	-	R	R	R	R	R	R	R	R	R	R	R	R	R	R	R	R	R	R	-	R	-	-	R	R	R	-	R	R	R	-	R
scaffold515	2579	A	G	-	R	R	R	R	R	R	R	R	R	R	R	R	R	-	R	R	R	R	R	R	R	R	R	R	R	R	R	R	R	R	R	R	-	R	R	R	R	R	R	-	R	R	R	-	R
scaffold515	2597	G	T	K	K	K	K	K	K	K	K	K	K	K	K	K	K	K	K	K	K	K	K	K	K	K	K	K	K	K	K	K	K	K	K	K	-	K	K	K	K	K	K	-	K	K	K	-	K
scaffold515	2599	C	T	Y	Y	Y	Y	Y	Y	Y	Y	Y	Y	Y	Y	Y	Y	Y	Y	Y	Y	Y	Y	Y	Y	Y	Y	Y	Y	Y	Y	Y	Y	Y	Y	Y	-	Y	Y	Y	Y	Y	Y	-	Y	Y	Y	-	Y
scaffold515	2600	A	G	R	R	R	R	R	R	R	R	R	R	R	R	R	R	R	R	R	R	R	R	R	R	R	R	R	R	R	R	R	R	R	R	R	-	R	R	R	R	R	R	-	R	R	R	-	R
scaffold515	2604	C	T	-	Y	Y	Y	Y	Y	Y	Y	Y	Y	Y	Y	Y	Y	Y	Y	Y	Y	Y	Y	Y	Y	Y	Y	Y	Y	Y	Y	Y	Y	Y	Y	Y	-	Y	Y	Y	Y	Y	Y	Y	Y	Y	Y	-	Y
scaffold515	2620	C	T	Y	Y	Y	Y	Y	Y	Y	Y	Y	Y	Y	Y	Y	Y	Y	Y	Y	Y	Y	Y	Y	Y	Y	Y	Y	Y	Y	Y	Y	Y	Y	Y	Y	-	Y	Y	Y	Y	Y	Y	-	Y	Y	Y	Y	Y
scaffold515	2621	C	A	M	M	M	M	M	M	M	M	M	M	M	M	M	M	M	M	M	M	M	M	M	M	M	M	M	M	M	M	M	M	M	M	M	-	M	M	M	M	M	M	-	M	M	M	M	M
scaffold515	2627	G	A	R	R	R	R	R	R	R	R	R	R	R	R	R	R	R	R	R	R	R	R	R	R	R	R	R	R	R	R	R	R	R	R	R	-	R	R	R	R	R	R	-	R	R	R	R	R
scaffold515	2629	G	A	R	R	R	R	R	R	R	R	R	R	R	R	R	R	R	R	R	R	R	R	R	R	R	R	R	R	R	R	R	R	R	R	R	-	R	R	R	R	R	R	-	R	R	R	R	R
scaffold515	2642	G	A	R	R	R	R	-	R	R	R	R	R	R	R	R	R	-	R	R	R	R	R	R	R	R	R	R	R	R	R	R	R	R	R	R	G	R	R	R	R	R	R	-	R	R	-	R	R
scaffold515	2649	G	A	R	R	R	R	-	R	R	R	R	R	R	R	R	R	-	R	R	R	R	R	R	R	R	R	R	R	R	R	R	R	R	R	-	G	R	R	R	R	R	R	-	R	R	-	R	R
scaffold515	2660	A	G	R	R	R	R	R	R	R	R	R	R	R	R	R	R	-	R	R	R	R	R	R	R	R	R	R	R	R	R	R	R	R	R	R	R	R	R	R	R	R	R	-	R	R	R	R	R
scaffold515	2671	A	G	R	R	R	R	R	R	R	R	R	R	-	R	R	R	-	R	R	R	R	R	R	R	R	R	R	R	R	R	R	R	R	R	A	R	R	R	R	R	R	R	-	-	R	-	-	R
scaffold515	2673	G	A	R	R	R	R	R	R	R	R	R	R	-	R	R	R	-	R	R	R	R	R	R	R	R	R	R	R	R	R	R	R	R	R	G	R	R	R	R	R	R	R	-	-	R	-	-	R
scaffold515	2674	A	C	M	M	M	M	M	M	M	M	M	M	-	M	M	M	-	M	M	M	M	M	M	M	M	M	M	M	M	M	M	M	M	M	A	M	M	M	M	M	M	M	-	-	M	-	-	M
scaffold515	2682	T	C	Y	Y	Y	Y	Y	Y	Y	Y	Y	Y	-	Y	Y	Y	-	Y	Y	Y	Y	Y	Y	Y	Y	Y	Y	Y	Y	Y	Y	Y	Y	Y	T	Y	Y	Y	Y	Y	Y	Y	-	-	Y	-	-	Y
scaffold515	62200	G	A	A	A	R	R	A	A	R	R	R	R	A	R	A	A	R	A	A	-	-	A	R	R	R	R	R	R	R	R	R	R	R	R	R	A	-	R	R	R	A	R	R	R	A	R	A	R
scaffold515	62205	G	C	C	C	S	S	C	C	S	S	S	C	C	C	C	C	S	C	C	C	C	C	S	C	S	S	S	S	S	S	S	S	S	S	C	C	C	C	S	S	C	S	-	S	C	S	C	-
scaffold515	62213	A	G	G	G	R	G	G	G	G	G	R	G	G	G	G	G	R	G	G	G	G	G	R	G	R	R	G	G	R	R	R	G	R	R	G	G	G	G	G	G	G	R	G	G	G	R	G	-
scaffold515	62236	C	A	A	A	M	-	A	A	A	A	A	A	A	A	A	A	M	A	A	A	A	A	M	A	A	M	A	A	-	A	M	A	M	A	A	A	A	A	A	A	A	A	A	A	A	M	A	A
scaffold515	62250	A	G	G	G	G	G	G	G	G	G	G	G	G	G	G	G	G	G	G	G	G	G	G	G	G	R	G	G	G	G	R	G	G	G	G	G	G	G	G	G	G	G	G	G	G	R	G	G
scaffold515	62332	G	A	A	A	A	A	A	A	A	A	A	A	A	A	A	A	A	A	A	A	A	A	A	A	A	A	A	A	A	A	A	A	R	A	A	A	A	A	A	A	A	A	A	A	A	A	A	A
scaffold515	62356	A	C	C	C	C	C	C	C	C	C	C	C	C	C	C	C	C	C	C	C	C	C	C	C	C	C	C	-	-	C	C	M	C	C	C	C	C	C	C	C	C	C	C	C	C	C	C	C
scaffold515	62361	T	G	G	G	G	G	G	G	G	G	G	K	G	G	G	G	G	G	G	G	G	G	G	G	G	G	G	K	G	G	G	K	-	G	G	G	K	G	G	K	G	G	G	G	G	G	G	G
scaffold515	62362	T	G	G	G	G	G	G	G	G	G	G	-	G	G	G	G	G	G	G	G	G	G	G	G	G	G	G	K	G	G	G	K	-	G	G	G	-	G	G	K	G	G	G	G	G	G	G	-
scaffold515	62390	T	A	A	A	A	A	A	A	A	A	A	W	A	A	A	A	A	A	A	A	A	A	A	A	A	A	A	A	A	A	A	W	A	A	A	A	A	A	A	-	A	A	A	A	A	A	A	A
scaffold515	62397	T	C	C	C	C	C	C	C	C	C	C	Y	C	C	C	Y	C	C	C	C	C	C	C	C	C	C	C	C	C	C	C	Y	C	C	C	C	C	C	C	Y	C	C	C	C	C	C	C	C
scaffold515	62414	T	G	G	G	G	G	G	G	G	G	G	-	G	G	G	G	G	G	G	G	G	G	G	G	G	G	G	G	G	G	G	G	G	G	G	G	G	G	G	-	G	G	G	G	G	G	G	G
scaffold515	62434	C	T	T	T	T	T	T	T	T	T	T	T	T	T	T	T	T	T	T	T	T	T	T	T	T	T	T	T	T	T	Y	T	T	T	T	T	T	T	T	Y	T	T	T	T	T	T	T	T
scaffold515	62450	T	G	G	G	G	G	G	G	G	G	G	-	G	G	G	G	G	G	G	G	G	G	G	G	G	G	G	G	G	G	G	G	G	G	G	G	G	G	G	G	G	G	G	G	G	G	G	G
scaffold515	62628	A	C	C	C	C	C	C	C	C	C	C	C	C	C	C	C	C	C	C	C	C	C	C	C	C	C	C	C	C	C	C	C	C	C	C	C	C	C	C	C	C	C	C	C	C	C	C	C
scaffold515	62886	T	A	A	A	A	A	A	A	A	A	A	A	A	A	A	A	A	A	A	A	A	A	A	A	A	A	A	A	A	A	A	A	A	A	A	A	A	A	A	A	A	A	A	A	A	A	A	A
scaffold515	62892	T	A	A	A	A	A	A	A	A	A	A	A	A	A	A	A	A	A	A	A	A	A	A	A	A	A	A	A	A	A	A	A	A	A	A	A	A	A	A	A	A	A	A	A	A	A	A	A
scaffold515	62925	T	G	G	G	G	G	G	G	G	G	G	G	G	G	G	G	G	G	G	G	G	G	G	G	G	G	G	G	G	G	G	G	G	G	G	G	G	G	G	G	G	G	G	G	G	G	G	G
scaffold515	63130	T	C	Y	Y	Y	Y	Y	C	Y	Y	Y	-	Y	Y	Y	Y	Y	Y	Y	-	Y	Y	Y	Y	Y	Y	Y	Y	Y	Y	Y	Y	Y	Y	Y	Y	Y	Y	Y	Y	Y	Y	-	Y	Y	Y	Y	Y
scaffold515	63145	T	C	C	C	C	C	C	C	C	C	C	C	C	C	C	C	C	C	C	C	C	C	C	C	C	C	C	C	C	C	C	C	C	C	C	C	C	C	C	C	C	C	C	C	C	C	C	C
scaffold515	63153	T	C	C	C	C	C	C	C	C	C	C	C	C	C	C	C	C	C	C	C	C	C	C	C	C	C	C	C	C	C	C	C	C	C	C	C	C	C	C	C	C	C	C	C	C	C	C	C
scaffold515	63183	A	G	G	G	G	G	G	G	G	G	G	G	G	G	G	G	G	G	G	G	G	G	G	G	G	G	G	G	G	G	G	G	G	G	G	G	G	G	G	G	G	G	G	G	G	G	G	G
scaffold515	63288	T	C	C	C	C	C	C	C	C	C	C	C	C	C	C	C	C	C	C	C	C	C	C	C	C	C	C	C	C	C	C	C	C	C	C	C	C	C	C	C	C	C	C	C	C	C	C	C
scaffold515	63293	G	T	T	T	T	T	T	T	T	T	T	T	T	T	T	T	T	T	T	T	T	T	T	T	T	T	T	T	T	T	T	T	T	T	T	T	T	T	T	T	T	T	T	T	T	T	T	T
scaffold515	63356	C	T	T	T	T	T	T	T	T	T	T	T	T	T	T	T	T	T	T	T	T	T	T	T	T	T	T	T	T	T	T	T	T	T	T	T	T	T	T	T	T	T	T	T	T	T	T	T
scaffold515	63361	T	G	G	G	G	G	G	G	G	G	G	G	G	G	G	G	G	G	G	G	G	G	G	G	G	G	G	G	G	G	G	G	G	G	G	G	G	G	G	G	G	G	G	G	G	G	G	G
scaffold515	63446	A	G	G	G	G	G	G	G	G	G	G	G	G	G	G	G	G	G	G	G	G	G	G	G	G	G	G	G	G	G	G	G	G	G	G	G	G	G	G	G	G	G	G	G	G	G	G	G
scaffold515	63475	A	G	G	G	G	G	G	G	G	G	G	G	G	G	G	G	G	G	G	G	G	G	G	G	G	G	G	G	G	G	G	G	G	G	G	G	G	G	G	G	G	G	G	G	G	G	G	G
scaffold515	63530	T	C	C	C	C	C	C	C	C	C	C	C	C	C	C	C	C	C	C	C	C	C	C	C	C	C	C	C	C	C	C	C	C	C	C	C	C	C	C	C	C	C	C	C	C	C	C	C
scaffold515	63622	T	G	G	G	-	G	G	G	G	G	G	G	G	G	G	G	G	G	G	G	G	G	G	G	G	G	G	G	G	-	G	G	G	G	-	G	G	K	G	G	G	G	G	G	G	G	K	G
scaffold522	23461	T	C	C	T	T	T	Y	C	C	T	T	-	Y	C	C	Y	T	T	-	-	C	T	T	T	T	Y	-	C	T	T	C	C	T	Y	Y	T	T	T	Y	C	Y	T	-	C	T	T	C	T
scaffold522	23514	G	A	G	G	G	G	G	G	G	G	G	-	-	-	-	G	G	G	G	-	G	G	G	G	G	-	G	G	G	G	G	G	G	G	G	G	G	G	G	G	G	G	G	G	G	G	G	G
scaffold528	15	G	A	A	A	A	A	A	A	A	R	A	A	A	A	A	A	A	A	A	A	A	A	A	A	A	A	A	A	A	A	A	A	A	A	A	A	A	A	A	A	A	A	A	A	A	A	A	A
scaffold528	64	G	C	C	-	-	C	C	C	C	S	S	C	C	C	S	C	C	C	S	C	C	C	C	C	C	-	C	C	C	C	C	C	C	S	C	C	C	C	C	C	C	C	C	C	C	C	C	C
scaffold528	80	A	G	G	R	R	G	G	G	G	R	-	G	G	G	R	G	G	G	R	G	G	G	G	G	G	-	G	G	G	G	G	G	G	R	G	G	G	G	G	G	G	G	G	G	G	G	G	-
scaffold528	89	T	C	C	Y	Y	C	C	C	C	Y	-	C	C	C	Y	C	C	C	Y	C	C	C	C	C	C	-	C	C	C	C	C	C	C	Y	C	C	C	C	C	C	C	C	C	C	C	C	C	-
scaffold528	128	C	G	S	S	S	S	-	S	S	S	S	S	S	S	S	S	S	S	S	S	S	S	S	S	S	S	S	S	S	S	S	S	S	S	S	-	S	S	S	S	S	G	-	-	S	S	S	S
scaffold528	164	A	T	W	W	W	-	-	T	-	W	W	W	-	T	T	-	W	T	W	W	T	T	T	W	-	W	T	W	-	T	T	W	T	W	W	T	W	W	W	W	-	T	T	T	W	W	W	W
scaffold528	191	G	T	T	K	T	T	T	T	T	T	T	T	T	T	T	T	T	T	T	-	T	T	T	T	T	T	T	T	T	T	T	T	T	T	T	T	T	T	T	T	T	T	T	T	T	T	T	T
scaffold528	212	T	G	G	G	G	G	G	G	G	G	G	G	G	G	G	G	G	G	G	G	G	G	G	G	G	G	G	G	G	G	G	G	G	G	G	G	G	G	G	G	G	G	G	G	G	G	G	G
scaffold528	237	C	G	-	-	G	G	G	G	G	G	G	G	G	G	G	G	G	G	G	G	S	G	G	G	G	S	G	G	G	G	G	S	G	S	-	G	G	G	G	G	G	G	G	G	G	G	G	G
scaffold528	250	A	C	C	C	C	C	C	C	C	C	C	C	C	C	C	C	C	C	C	C	C	C	C	C	C	M	C	C	C	C	C	C	C	C	C	C	C	C	C	C	C	C	C	C	C	C	C	C
scaffold528	323	G	A	A	A	A	A	A	A	A	A	A	A	A	A	A	A	A	A	A	A	A	A	A	A	A	A	A	A	A	A	A	A	A	A	A	A	A	A	A	A	A	A	A	A	A	A	A	A
scaffold528	327	C	A	A	A	A	A	A	A	A	A	A	A	A	A	A	A	A	A	A	A	A	A	A	A	A	A	A	A	A	A	A	A	A	A	A	A	A	A	A	A	A	A	A	A	A	A	A	A
scaffold528	340	G	C	G	S	G	G	G	G	G	S	G	S	S	S	G	G	G	G	S	S	G	S	S	S	S	S	G	S	S	S	S	S	G	S	S	G	S	G	S	S	G	S	-	S	S	G	G	G
scaffold528	357	C	T	T	-	T	T	T	T	T	Y	-	T	Y	T	T	T	Y	T	-	T	-	Y	T	Y	T	Y	Y	Y	Y	T	T	Y	Y	Y	Y	T	T	T	T	T	-	T	Y	Y	Y	T	Y	T
scaffold528	366	T	G	G	G	G	G	G	G	G	G	G	G	K	G	G	G	K	G	G	G	G	G	G	G	G	-	K	G	G	G	G	G	K	K	G	G	G	G	G	G	G	G	-	G	G	G	G	G
scaffold528	367	C	G	G	G	G	G	G	G	G	-	G	G	S	G	G	G	S	G	G	G	G	G	G	G	G	G	S	G	G	G	G	S	S	S	G	G	G	G	G	G	G	G	G	G	G	G	G	G
scaffold528	474	A	T	W	W	-	T	-	T	T	T	T	T	W	T	T	T	T	T	T	W	T	-	T	-	T	T	W	T	T	T	T	W	-	W	W	T	T	W	W	T	T	T	T	T	T	T	T	T
scaffold528	1762	A	T	T	T	T	W	T	T	T	T	T	T	T	T	T	T	T	T	T	T	T	T	T	T	T	T	T	T	T	T	T	W	W	T	T	T	T	T	T	T	T	T	T	T	T	T	T	T
scaffold528	1768	T	A	A	A	A	W	A	A	A	A	-	A	-	A	A	A	A	A	A	A	A	A	A	A	A	A	A	A	A	A	A	W	W	A	A	A	A	A	A	A	A	A	A	A	A	A	A	A
scaffold528	1772	T	C	C	C	C	Y	C	C	C	C	-	C	C	C	C	C	C	C	C	C	C	C	C	C	C	C	C	C	C	C	C	Y	Y	C	C	C	C	C	C	-	C	C	C	C	C	C	C	C
scaffold528	1777	C	G	G	G	G	S	G	G	G	G	G	G	G	G	G	G	G	G	G	G	G	G	G	G	G	G	G	G	G	G	G	S	-	G	G	G	G	G	G	G	G	G	G	G	G	G	G	G
scaffold528	1864	G	A	A	A	A	A	A	A	A	A	A	A	A	A	A	A	A	A	A	A	A	A	A	A	A	A	A	A	A	A	A	A	A	A	A	A	A	A	A	A	A	A	A	A	A	A	A	A
scaffold528	1907	C	T	T	T	T	T	T	T	T	T	T	T	T	T	T	T	T	T	T	T	T	T	T	T	T	T	T	T	T	T	T	T	T	T	T	T	T	T	T	T	T	T	T	T	T	T	T	T
scaffold528	1916	T	C	C	C	C	C	C	C	C	C	C	C	C	C	C	C	C	C	C	C	C	C	C	C	C	C	C	C	C	C	C	C	C	C	C	C	C	C	C	C	C	C	C	C	C	C	C	C
scaffold528	2032	C	G	G	G	G	G	G	G	G	G	G	G	G	G	G	G	G	G	G	G	G	G	G	G	G	G	G	G	G	G	G	G	G	G	G	G	G	G	G	G	G	G	G	G	G	G	G	G
scaffold528	2033	C	T	T	T	T	T	T	T	T	T	T	T	T	T	T	T	T	T	T	T	T	T	T	T	T	T	T	T	T	T	T	T	T	T	T	T	T	T	T	T	T	T	T	T	T	T	T	T
scaffold528	2054	A	T	T	T	T	T	T	T	T	T	T	T	T	T	T	T	T	T	T	T	T	T	T	T	T	T	T	T	T	T	T	T	T	T	T	T	T	T	T	T	T	T	T	T	T	T	T	T
scaffold528	2075	T	C	C	C	C	C	C	C	C	C	Y	Y	C	C	C	C	Y	C	C	C	C	C	C	Y	Y	Y	C	Y	Y	C	Y	C	C	C	C	C	-	C	C	Y	C	C	Y	C	C	C	C	C
scaffold528	2092	G	A	A	A	A	A	A	A	A	A	A	A	A	A	A	A	A	A	A	A	A	A	A	A	A	A	A	A	A	A	A	A	A	A	A	A	A	A	A	A	A	A	A	A	A	A	A	A
scaffold528	2170	C	G	G	G	G	G	G	G	G	G	G	G	G	G	G	G	G	G	G	G	G	G	G	G	G	G	G	G	G	G	G	G	G	G	G	G	G	G	G	G	G	G	G	G	G	G	G	G
scaffold528	2283	G	A	A	A	A	A	A	A	A	A	A	A	A	A	A	A	A	A	A	A	A	A	A	A	A	A	A	A	A	A	A	A	A	A	A	A	A	A	A	A	A	A	A	A	A	A	A	A
scaffold528	2297	G	A	G	G	G	G	G	G	G	G	G	G	G	G	G	G	G	G	G	G	G	G	G	G	G	G	G	G	G	G	G	G	G	G	G	G	G	G	G	G	G	G	G	G	G	G	G	G
scaffold528	2298	A	T	A	A	A	A	A	A	A	A	A	A	A	A	A	A	A	A	A	A	A	A	A	A	A	A	A	A	A	A	A	A	A	A	A	A	A	A	A	A	A	A	A	A	A	A	A	A
scaffold528	2313	G	T	T	T	T	T	T	T	T	T	T	T	T	T	T	T	T	T	T	T	T	T	T	T	T	T	T	T	T	T	T	T	T	T	T	T	T	T	T	T	T	T	T	T	T	T	T	T
scaffold528	2409	C	G	G	G	G	G	G	G	G	G	G	G	G	G	G	G	G	G	G	G	G	G	G	G	G	G	G	G	G	G	G	G	G	G	G	G	G	G	G	G	G	G	G	G	G	G	G	G
scaffold528	2414	T	C	C	C	C	C	C	C	C	C	C	C	C	C	C	C	C	C	C	C	C	C	C	C	C	C	C	C	C	C	C	C	C	C	C	C	C	C	C	C	C	C	C	C	C	C	C	C
scaffold528	2434	C	G	G	G	G	G	G	G	G	G	G	G	G	G	G	G	G	G	G	G	G	G	G	G	G	G	G	G	G	G	G	G	G	G	G	G	G	G	G	G	G	G	G	G	G	G	G	G
scaffold528	2437	T	C	C	C	C	C	C	C	C	C	C	C	C	C	C	C	C	C	C	C	C	C	C	C	C	C	C	C	C	C	C	C	C	C	C	C	C	C	C	C	C	C	C	C	C	C	C	C
scaffold528	2466	G	T	T	T	T	T	T	T	T	T	T	T	T	T	T	T	T	T	T	T	T	T	T	T	T	T	T	T	T	T	T	T	T	T	T	T	T	T	T	T	T	T	T	T	T	T	T	T
scaffold528	2474	T	C	C	C	C	C	C	C	C	C	C	C	C	C	C	C	C	C	C	C	C	C	C	C	C	C	C	C	C	C	C	C	C	-	C	C	C	C	C	C	C	C	-	C	C	C	Y	C
scaffold528	2476	T	C	C	C	C	C	C	C	C	C	C	C	C	C	C	C	C	C	C	C	C	C	C	C	C	C	C	C	C	C	C	C	C	Y	C	C	C	C	C	C	C	C	-	C	C	-	Y	C
scaffold528	2478	A	T	T	T	T	T	T	T	T	T	T	T	T	T	T	T	T	T	T	T	T	T	T	T	T	T	T	T	T	T	T	T	T	W	T	T	T	T	T	T	T	T	T	T	T	W	W	T
scaffold528	2479	A	C	C	C	C	C	C	C	C	C	C	C	C	C	C	C	C	C	C	C	C	C	C	C	C	C	C	C	C	C	C	C	C	-	C	C	C	C	C	C	C	C	C	C	C	C	M	C
scaffold528	2512	A	T	T	T	T	T	T	T	T	T	T	T	T	T	T	T	T	T	T	T	T	T	T	T	T	T	T	T	T	T	T	T	T	T	T	T	T	W	T	T	T	T	T	T	T	T	W	T
scaffold528	2513	T	A	A	A	A	A	A	A	A	A	A	A	A	A	A	A	A	A	A	A	A	A	A	A	A	A	A	A	A	A	A	A	A	A	A	A	A	W	A	A	A	A	A	A	A	A	W	A
scaffold528	2542	A	C	M	C	C	C	M	C	-	-	C	C	C	C	C	C	C	-	M	C	C	-	C	C	M	C	-	M	M	M	M	M	M	M	C	C	C	M	M	-	C	C	M	C	M	M	M	M
scaffold528	2549	T	C	Y	C	C	C	-	C	-	C	C	C	C	C	C	C	C	Y	Y	C	C	C	C	C	Y	C	C	Y	Y	Y	Y	Y	Y	Y	Y	C	-	Y	Y	-	C	C	Y	C	Y	Y	Y	Y
scaffold528	2555	A	C	C	C	C	C	C	C	C	C	C	C	C	C	C	C	C	C	C	C	C	C	C	C	C	C	C	C	C	C	C	C	C	C	-	C	C	C	C	C	C	C	C	C	C	C	C	C
scaffold528	2664	C	G	G	G	G	G	G	G	G	G	G	G	G	G	G	G	G	G	G	G	G	G	G	G	G	G	G	G	G	G	G	G	G	G	G	G	G	G	G	G	G	G	G	G	G	-	G	G
scaffold528	2726	G	C	C	C	C	C	C	C	C	C	C	C	C	C	C	C	C	C	C	C	C	C	C	C	C	C	C	C	C	C	C	C	C	C	C	C	C	C	C	C	C	C	C	C	C	C	C	C
scaffold528	2746	G	A	A	A	A	A	A	A	A	A	A	A	A	A	A	A	R	A	A	A	A	A	A	-	A	A	A	A	A	A	A	R	R	A	A	A	A	A	A	A	A	A	A	A	A	A	A	-
scaffold528	2755	G	T	T	T	T	T	T	T	T	T	T	T	T	K	T	T	K	T	T	T	T	T	-	K	T	T	T	T	T	T	T	K	K	T	T	T	T	T	T	T	T	T	-	T	-	T	T	K
scaffold528	2760	G	T	T	T	T	T	T	T	T	T	T	T	T	K	-	-	K	T	-	T	T	T	-	K	T	T	T	T	T	T	T	K	K	T	T	T	T	T	T	T	T	T	K	T	-	K	T	K
scaffold528	2843	T	C	C	C	C	C	C	-	C	C	C	Y	C	Y	Y	C	Y	Y	C	C	C	Y	C	C	C	Y	C	C	C	C	C	Y	Y	C	-	-	C	C	C	C	C	C	C	C	Y	Y	Y	Y
scaffold528	2848	C	A	A	A	A	A	A	-	A	A	A	M	A	M	M	A	M	M	A	A	A	M	A	A	A	M	A	A	A	A	A	M	A	A	A	-	A	A	A	A	A	A	A	A	M	M	M	M
scaffold528	2852	A	T	T	T	T	T	T	-	T	T	T	W	T	W	W	T	W	W	T	T	T	W	T	T	T	W	T	T	T	T	T	W	T	T	T	-	T	T	T	T	T	T	T	T	W	W	W	W
scaffold528	2858	G	T	T	T	T	T	T	T	T	T	-	-	T	-	T	T	K	K	T	T	T	K	T	T	T	K	T	T	T	T	T	K	T	T	T	K	T	T	T	T	T	T	T	T	-	K	K	K
scaffold528	2880	A	G	G	G	G	G	G	G	G	R	R	-	G	R	G	G	R	R	G	G	R	R	-	G	G	R	R	R	G	R	R	R	R	-	G	R	-	R	-	G	G	G	G	R	-	R	R	R
scaffold528	2881	C	A	A	A	A	A	A	A	A	M	M	-	A	M	A	A	M	M	A	A	M	M	A	A	A	M	M	M	A	M	-	M	A	-	A	M	A	M	A	A	A	A	A	M	-	M	M	M
scaffold528	2888	C	G	G	G	G	G	G	G	G	S	S	G	S	-	G	G	S	S	G	G	S	S	G	G	G	-	S	-	G	S	G	S	G	G	G	G	G	G	G	G	G	G	G	-	S	S	S	S
scaffold528	2891	G	A	A	A	A	A	A	A	A	R	R	A	R	A	A	A	R	R	A	A	R	R	A	A	A	-	R	-	A	R	A	R	-	A	A	A	A	A	A	A	A	A	A	-	R	R	R	R
scaffold528	2896	C	G	G	G	G	G	G	G	G	S	S	G	S	-	G	G	S	S	G	G	S	-	G	G	G	S	S	S	G	S	G	-	S	G	G	S	G	G	G	G	G	G	G	S	S	S	S	S
scaffold528	2898	T	C	C	C	C	C	C	C	C	Y	Y	C	Y	-	C	C	Y	Y	C	C	Y	-	C	C	C	Y	Y	Y	C	Y	C	-	Y	C	C	Y	C	C	C	C	C	C	C	Y	Y	Y	Y	Y
scaffold528	2903	T	C	C	C	C	C	C	C	C	Y	Y	C	Y	-	C	C	-	Y	C	C	C	C	C	C	C	-	Y	C	C	Y	C	C	C	C	C	C	C	C	C	C	C	C	C	C	-	Y	Y	Y
scaffold528	2923	A	T	T	T	T	T	T	T	T	T	W	T	T	T	T	T	T	W	T	T	-	T	T	T	T	T	W	T	W	-	T	T	T	T	T	T	T	T	T	T	T	T	T	W	T	W	-	-
scaffold528	2936	A	C	C	C	C	C	C	C	C	C	M	C	C	C	C	C	C	M	C	C	C	C	C	C	C	C	M	C	C	-	C	C	C	C	C	C	C	C	C	C	C	C	C	C	-	C	M	-
scaffold528	2946	A	G	G	G	G	G	G	G	G	-	R	G	G	G	G	G	G	R	G	G	G	G	G	G	G	G	R	G	G	R	G	G	G	G	G	G	G	G	G	G	G	G	G	-	G	G	R	-
scaffold528	3019	C	G	G	G	G	G	G	G	G	S	G	G	G	G	G	G	G	G	G	G	G	G	G	G	G	G	G	G	G	G	G	G	G	G	G	G	G	G	G	G	G	G	G	G	G	G	G	G
scaffold528	3020	T	G	G	G	G	G	G	G	G	K	G	G	G	G	G	G	G	G	G	G	G	G	G	G	G	G	G	G	G	G	G	G	G	G	G	G	G	G	G	G	G	G	G	G	G	G	G	G
scaffold528	3156	T	G	-	G	G	G	G	K	G	K	G	G	K	G	G	K	G	K	G	G	K	K	G	G	K	K	K	K	G	K	G	K	G	K	K	K	K	K	-	G	G	G	G	G	K	K	-	G
scaffold528	3158	G	C	S	C	C	C	C	S	C	S	C	C	S	C	C	S	C	S	C	C	S	S	C	C	S	S	S	S	C	S	C	S	C	S	S	S	S	S	-	C	C	C	C	C	S	S	S	C
scaffold528	3166	A	G	G	G	G	G	R	R	G	R	G	R	R	G	-	R	-	R	G	-	R	R	G	G	R	R	R	R	G	R	G	R	-	R	R	R	R	R	G	G	G	G	G	G	R	R	R	G
scaffold528	3183	G	C	-	-	C	C	S	-	C	S	C	-	S	C	S	S	S	S	C	-	S	S	C	C	S	S	S	-	C	S	C	S	S	S	S	S	C	S	C	C	C	-	C	S	-	S	S	C
scaffold528	3203	T	G	K	K	G	G	K	-	G	K	K	K	K	G	K	K	K	K	G	-	K	K	-	G	K	K	K	G	G	K	K	-	K	K	K	K	-	K	K	G	G	-	G	K	K	K	K	K
scaffold528	3225	C	A	M	M	A	A	M	M	A	M	M	M	M	A	A	M	M	M	A	M	M	M	-	A	M	-	M	A	A	M	-	-	M	M	M	M	A	M	A	A	M	A	A	M	M	M	A	M
scaffold528	3226	G	C	S	S	C	C	S	S	C	S	S	S	S	C	C	S	S	S	C	S	S	S	-	-	S	S	S	C	C	S	-	-	S	S	S	S	C	S	C	C	S	C	C	S	S	S	-	S
scaffold528	3274	C	A	M	A	A	A	A	A	A	M	M	M	A	-	A	A	A	M	A	M	M	M	M	M	A	-	A	M	A	M	A	-	M	A	M	M	A	A	A	A	M	A	A	M	A	A	A	M
scaffold528	3276	A	G	R	-	G	G	G	G	G	R	R	R	G	-	G	G	G	-	G	R	R	R	R	-	G	G	G	R	G	R	G	R	R	G	R	R	G	G	G	G	R	G	G	R	G	G	G	R
scaffold528	3282	T	G	G	G	G	G	G	G	G	K	K	K	G	G	G	G	G	K	G	K	K	K	K	G	G	G	G	K	G	-	G	G	K	G	K	K	G	G	G	G	K	G	G	K	G	G	-	K
scaffold528	3290	A	C	C	C	C	M	C	C	C	-	M	M	C	C	C	C	C	-	C	M	M	M	-	C	C	C	C	M	C	M	C	C	M	C	M	M	C	C	C	C	M	C	C	M	C	C	M	M
scaffold528	3292	G	A	A	A	A	R	A	A	A	R	R	R	A	R	-	A	A	R	A	R	R	R	R	A	A	A	A	R	A	R	A	A	R	A	R	R	A	A	A	A	R	A	A	R	A	A	R	R
scaffold528	3313	T	C	C	C	C	Y	C	C	C	Y	Y	C	C	-	Y	C	C	Y	C	Y	Y	Y	C	C	C	-	C	-	C	Y	C	C	Y	C	Y	Y	C	C	C	C	Y	C	C	Y	Y	C	Y	Y
scaffold528	3326	C	T	T	T	T	Y	T	T	T	T	Y	-	T	T	Y	-	T	Y	T	Y	Y	Y	T	T	T	Y	T	Y	T	Y	T	-	Y	T	Y	Y	T	T	T	T	Y	T	Y	Y	Y	T	Y	Y
scaffold528	3332	G	T	T	T	T	K	T	T	K	-	K	T	T	T	K	K	T	K	T	K	K	K	K	T	T	K	T	-	T	K	T	K	K	T	K	K	T	T	T	T	K	T	K	K	K	T	K	-
scaffold528	3336	A	C	C	C	C	M	C	C	-	-	-	-	C	C	M	M	C	M	C	M	M	M	M	C	C	M	C	M	C	M	C	M	M	C	M	M	C	C	C	C	M	C	M	M	M	C	M	M
scaffold528	3388	G	A	-	-	A	R	R	A	R	R	R	A	R	R	R	R	A	R	R	R	R	R	R	R	R	R	A	R	-	R	A	R	R	R	R	R	R	R	R	R	R	R	R	R	R	R	R	R
scaffold528	3389	A	G	-	G	G	R	R	G	R	R	-	G	R	R	R	R	G	R	R	R	R	R	R	-	R	R	G	R	-	R	G	R	R	R	R	R	R	R	R	R	R	R	R	R	R	R	R	R
scaffold528	3393	C	A	-	-	A	M	M	A	M	M	-	A	M	M	M	M	A	M	M	M	M	M	M	M	M	M	A	M	M	M	A	M	M	M	M	M	M	M	M	M	M	M	M	M	M	M	M	M
scaffold528	3398	T	A	A	W	A	W	-	W	W	W	-	A	W	W	W	W	A	W	W	W	W	W	W	W	W	W	A	W	W	W	A	W	W	W	W	W	W	W	W	W	W	W	W	W	W	W	W	W
scaffold528	3404	C	G	S	S	S	S	S	S	S	S	S	-	S	S	S	S	-	S	S	S	S	S	S	S	S	S	S	S	S	S	G	S	S	S	S	S	S	S	S	S	S	S	S	S	S	S	S	S
scaffold528	3406	A	T	-	W	-	W	W	W	-	W	-	T	W	W	W	W	T	W	W	W	W	W	W	W	W	W	-	W	W	W	T	W	W	W	W	W	W	W	W	W	W	W	W	W	W	W	W	W
scaffold528	3423	C	G	S	-	S	S	S	S	-	S	S	G	S	S	S	S	G	S	S	S	S	S	S	S	S	S	-	S	S	S	-	S	S	S	S	S	S	S	S	S	S	S	S	S	S	S	S	S
scaffold528	3453	G	A	R	R	R	R	R	R	R	R	R	A	R	R	R	R	-	R	R	R	R	R	R	R	R	R	R	R	R	R	R	R	R	R	R	R	R	R	R	R	R	R	R	R	R	R	R	R
scaffold528	3462	A	G	R	R	R	R	R	R	R	R	R	R	R	R	R	R	R	R	R	R	R	R	R	R	R	R	R	R	R	R	R	R	R	R	R	R	R	R	R	R	R	-	R	R	-	R	R	R
scaffold528	4385	T	G	K	K	K	K	K	K	-	K	-	K	-	K	K	K	K	K	K	K	K	K	K	K	K	K	K	K	K	K	K	-	K	K	K	K	K	K	G	K	K	K	K	K	K	K	K	K
scaffold528	4472	A	G	R	R	R	R	R	-	R	R	R	R	R	-	-	R	R	R	-	R	R	R	R	R	R	R	R	R	R	R	R	R	R	R	R	R	R	R	R	R	R	-	R	R	-	R	R	R
scaffold528	4538	C	T	Y	Y	Y	Y	-	Y	Y	Y	Y	-	-	Y	Y	Y	Y	Y	Y	Y	Y	Y	Y	Y	Y	Y	-	Y	Y	Y	Y	Y	Y	Y	Y	Y	Y	Y	Y	Y	Y	-	Y	Y	T	Y	Y	Y
scaffold528	4539	T	C	Y	Y	Y	Y	-	Y	Y	Y	Y	-	-	Y	Y	-	Y	Y	Y	Y	Y	Y	Y	Y	Y	Y	-	Y	Y	Y	Y	Y	Y	Y	Y	Y	Y	Y	Y	Y	Y	-	Y	Y	C	Y	Y	Y
scaffold528	4549	A	T	W	W	W	W	W	W	W	W	W	W	W	W	W	W	W	W	W	W	W	W	W	W	W	W	W	W	W	W	W	W	W	W	W	W	W	W	W	W	W	W	W	W	W	W	W	W
scaffold528	4561	A	T	W	W	W	W	W	W	W	W	W	W	W	W	W	W	W	W	W	W	W	W	W	W	W	W	W	W	W	W	W	W	W	W	W	W	W	W	W	W	W	W	W	W	W	W	W	W
scaffold528	4562	G	T	K	K	K	K	K	K	K	K	K	K	K	K	K	K	K	K	K	K	K	K	K	K	K	K	K	K	K	K	K	K	K	K	K	K	K	K	K	K	K	K	K	K	K	K	K	K
scaffold528	4564	G	A	R	R	R	R	R	R	R	R	R	R	R	R	R	R	R	R	R	R	R	R	R	R	R	R	R	R	R	R	R	R	R	R	R	R	R	R	R	R	R	R	R	R	R	R	R	R
scaffold528	4568	G	A	R	R	R	R	R	R	R	R	R	R	R	R	R	R	R	R	R	R	R	R	R	R	R	R	R	R	R	R	R	R	R	R	R	R	R	R	R	R	R	R	R	R	R	R	R	R
scaffold528	4580	T	C	Y	Y	Y	Y	Y	Y	Y	Y	Y	Y	Y	Y	Y	Y	Y	Y	Y	Y	Y	Y	Y	Y	Y	Y	Y	Y	Y	Y	Y	Y	Y	Y	Y	Y	Y	Y	Y	Y	Y	Y	Y	Y	Y	Y	Y	Y
scaffold528	4605	T	G	K	K	K	K	-	K	K	K	-	K	K	K	K	K	K	K	K	K	K	K	K	K	K	K	K	K	K	K	K	K	K	K	K	K	K	K	K	K	K	K	K	K	K	K	K	K
scaffold528	4607	A	T	W	W	W	W	-	W	W	W	T	W	-	W	W	W	W	W	W	W	W	W	W	W	W	W	W	W	W	W	W	W	W	W	W	W	W	W	W	W	W	W	W	W	W	W	W	W
scaffold528	4614	G	T	K	K	K	K	-	K	-	K	T	-	-	K	K	K	K	K	K	K	K	K	K	K	K	K	K	K	K	K	K	K	K	K	K	K	T	K	K	K	K	-	K	K	-	K	K	K
scaffold528	4677	G	C	S	S	S	S	S	S	S	S	S	S	S	S	S	S	S	S	S	-	S	S	S	S	S	S	S	S	S	S	S	S	S	S	S	S	S	S	S	S	S	S	S	S	S	S	S	S
scaffold528	4716	G	A	R	R	-	R	R	R	R	R	R	R	R	R	R	R	R	R	R	-	R	R	R	R	-	R	R	R	R	R	R	R	R	R	R	R	R	R	R	R	R	-	R	R	R	R	R	-
scaffold528	4912	C	T	Y	Y	Y	Y	Y	Y	-	Y	Y	Y	Y	Y	Y	Y	Y	Y	Y	Y	Y	Y	Y	Y	Y	Y	Y	Y	Y	Y	Y	Y	Y	Y	Y	Y	Y	Y	Y	Y	Y	Y	Y	Y	Y	Y	Y	Y
scaffold528	4927	G	T	K	K	K	K	K	K	-	K	K	K	K	K	K	K	K	K	K	-	K	K	K	K	K	K	K	K	K	K	K	K	K	K	K	K	K	K	K	K	K	K	K	K	K	K	K	K
scaffold528	4938	G	A	R	R	R	R	R	R	R	R	R	-	R	R	R	R	R	R	R	R	R	R	R	R	R	R	R	R	R	R	R	R	R	R	R	R	R	R	R	R	R	R	R	R	R	R	R	R
scaffold528	4946	C	T	Y	Y	Y	Y	Y	Y	Y	Y	Y	-	Y	Y	Y	Y	Y	Y	Y	Y	Y	Y	Y	Y	Y	Y	Y	Y	Y	Y	Y	Y	Y	Y	Y	Y	Y	Y	Y	Y	Y	Y	Y	Y	Y	Y	Y	Y
scaffold528	4954	G	T	K	K	K	K	K	K	K	K	K	-	K	K	K	K	K	K	K	K	K	K	K	K	K	K	K	K	K	K	K	K	K	K	K	K	K	K	K	K	K	K	K	K	K	K	K	K
scaffold528	4955	G	T	K	K	K	K	K	K	K	K	K	-	K	K	K	K	K	K	K	K	K	K	K	K	K	K	K	K	K	K	K	K	K	K	K	K	K	K	K	K	K	K	K	K	K	K	K	K
scaffold528	4965	C	G	S	S	S	S	S	S	S	S	S	-	S	S	S	S	S	S	S	S	S	S	S	S	S	S	S	S	S	S	S	S	S	S	S	S	S	S	S	S	S	S	S	S	S	S	S	S
scaffold528	4974	A	T	W	W	W	W	W	W	W	W	W	-	W	W	W	W	W	W	W	W	W	W	W	W	W	W	W	W	W	W	W	W	W	W	W	W	W	W	W	W	W	W	W	W	W	W	W	W
scaffold528	4979	T	C	Y	Y	Y	Y	Y	Y	Y	Y	Y	-	Y	Y	Y	Y	Y	Y	Y	Y	Y	Y	Y	Y	Y	Y	Y	Y	Y	Y	Y	Y	Y	Y	Y	Y	Y	Y	Y	Y	Y	Y	Y	Y	Y	Y	Y	Y
scaffold528	5008	C	T	Y	Y	Y	Y	Y	Y	Y	Y	Y	Y	Y	Y	Y	Y	Y	Y	Y	Y	Y	Y	Y	Y	Y	-	Y	Y	Y	Y	Y	Y	Y	Y	Y	Y	Y	Y	Y	Y	Y	Y	Y	Y	Y	Y	Y	Y
scaffold528	5046	C	G	S	S	S	S	S	S	S	S	S	S	S	S	S	S	S	-	S	S	S	S	S	S	S	C	S	S	S	S	S	S	S	S	S	S	S	S	S	S	S	S	S	S	-	S	S	S
scaffold528	5082	G	C	S	-	S	S	S	S	S	S	S	S	S	S	S	S	S	S	S	S	S	S	S	S	S	G	S	S	S	S	S	S	S	S	-	S	S	S	S	S	S	S	S	S	-	S	S	S
scaffold528	5085	T	A	W	W	W	W	W	W	W	W	-	W	W	W	W	W	W	W	W	W	W	W	W	W	W	-	W	W	W	W	W	W	W	W	W	W	W	W	W	W	W	W	W	W	-	W	W	W
scaffold528	5105	G	C	S	S	S	S	S	S	-	S	-	S	S	S	S	S	C	S	-	S	S	S	S	S	S	S	S	S	S	S	S	S	S	S	S	S	S	S	S	S	S	S	S	S	S	S	S	S
scaffold528	5129	A	G	R	R	R	R	R	R	-	R	-	R	-	R	R	R	G	R	R	R	R	R	R	R	R	R	R	R	R	R	R	R	R	R	R	R	R	R	R	R	R	R	R	R	R	R	R	R
scaffold528	5165	A	G	R	R	R	-	R	R	-	R	R	R	R	R	R	R	G	R	R	R	R	R	R	R	R	R	R	R	R	R	R	R	R	R	R	R	R	R	R	R	R	R	R	R	R	R	R	R
scaffold528	5168	C	G	S	S	S	S	S	S	-	S	-	S	S	S	S	S	G	S	S	S	S	S	S	S	S	S	S	S	S	S	S	S	S	S	S	S	S	S	S	S	S	S	S	S	S	S	S	S
scaffold528	5175	T	C	Y	Y	Y	Y	Y	Y	-	Y	Y	Y	Y	Y	Y	Y	C	Y	Y	Y	Y	Y	Y	Y	Y	Y	Y	Y	Y	Y	Y	Y	Y	Y	Y	Y	Y	Y	Y	Y	Y	Y	Y	Y	Y	Y	Y	Y
scaffold528	5222	G	A	R	-	R	R	R	R	R	R	R	R	R	R	R	R	A	R	R	R	R	R	-	R	R	R	R	R	R	R	R	R	R	R	R	R	R	R	R	R	R	R	R	R	R	R	R	R
scaffold528	5249	T	C	Y	Y	Y	Y	Y	Y	Y	Y	Y	Y	-	Y	Y	Y	Y	Y	Y	-	Y	Y	Y	-	Y	Y	-	Y	-	Y	Y	Y	Y	Y	Y	Y	Y	Y	Y	Y	Y	Y	Y	Y	-	Y	Y	Y
scaffold528	5254	T	C	Y	Y	Y	Y	Y	Y	Y	Y	Y	Y	Y	-	Y	Y	Y	Y	Y	Y	Y	Y	Y	-	Y	Y	-	Y	Y	Y	Y	Y	Y	Y	Y	Y	Y	Y	Y	Y	Y	Y	Y	Y	-	Y	Y	Y
scaffold528	5262	T	C	Y	Y	Y	Y	Y	Y	Y	Y	Y	Y	Y	Y	Y	Y	Y	Y	Y	Y	Y	Y	Y	-	Y	Y	-	Y	Y	Y	Y	Y	Y	Y	Y	Y	Y	Y	Y	Y	Y	Y	Y	Y	-	Y	Y	Y
scaffold528	5289	A	C	M	M	M	M	M	M	M	M	M	M	M	-	M	M	-	M	-	M	M	M	M	M	M	M	-	M	M	M	M	M	M	M	M	M	M	M	M	M	M	M	M	M	-	M	M	M
scaffold528	5292	C	T	Y	Y	Y	Y	Y	Y	Y	Y	Y	Y	Y	-	Y	Y	-	Y	-	Y	Y	Y	Y	Y	Y	Y	Y	Y	Y	Y	Y	Y	Y	Y	Y	Y	Y	Y	Y	Y	Y	Y	Y	Y	-	Y	Y	Y
scaffold528	5298	G	A	R	R	R	R	R	R	R	R	R	R	R	-	R	R	-	R	-	R	R	R	R	R	R	R	R	R	R	R	R	R	R	R	R	R	R	R	R	R	R	R	R	R	-	R	R	R
scaffold528	5300	A	C	M	M	M	M	M	M	M	M	M	M	M	-	M	M	-	M	-	M	M	M	M	M	M	M	-	M	M	M	M	M	M	M	M	M	M	M	M	M	M	M	M	M	-	M	M	M
scaffold529	33104	A	C	M	M	M	M	M	M	M	M	M	M	M	M	M	M	M	M	M	M	M	M	M	M	M	M	M	M	M	M	M	M	M	M	M	M	M	M	M	M	M	M	M	M	M	M	M	M
scaffold529	33144	A	G	R	R	R	R	R	R	R	R	R	R	R	R	R	R	R	R	R	R	R	R	R	R	R	R	R	R	R	R	R	R	R	R	R	R	R	R	R	R	R	R	R	R	R	R	R	R
scaffold529	33198	T	C	Y	Y	Y	Y	Y	Y	Y	Y	Y	Y	Y	Y	Y	Y	Y	Y	Y	Y	Y	Y	Y	Y	Y	Y	Y	Y	Y	Y	Y	Y	Y	Y	Y	Y	Y	Y	Y	Y	Y	Y	Y	Y	Y	Y	Y	Y
scaffold529	33246	C	G	S	S	S	S	S	S	-	S	S	S	S	S	S	-	S	-	S	S	S	S	S	S	S	S	S	S	S	S	S	S	S	S	S	S	S	S	S	S	S	S	S	S	S	S	S	S
scaffold529	33259	C	G	S	S	S	S	S	S	-	S	S	S	S	S	S	-	S	-	S	-	S	S	S	S	S	S	S	S	S	S	S	S	S	S	S	S	S	S	S	S	S	S	S	S	S	S	S	S
scaffold529	33286	C	T	Y	Y	Y	Y	Y	Y	-	Y	Y	Y	Y	Y	Y	-	Y	-	Y	Y	Y	Y	Y	Y	Y	Y	Y	Y	Y	Y	Y	Y	Y	Y	Y	Y	Y	Y	Y	Y	Y	Y	Y	Y	Y	Y	Y	Y
scaffold529	33313	G	A	R	R	R	R	-	R	-	R	R	R	R	R	R	-	R	-	R	R	R	R	R	R	R	R	R	R	R	R	R	R	R	R	R	R	R	R	R	R	R	R	R	R	R	R	R	R
scaffold529	33331	C	T	Y	Y	C	Y	-	-	-	Y	Y	Y	Y	-	Y	Y	-	C	Y	Y	Y	Y	Y	Y	Y	-	Y	Y	Y	Y	-	Y	Y	Y	Y	Y	Y	Y	-	Y	Y	Y	Y	Y	Y	Y	Y	Y
scaffold529	33359	A	G	R	R	-	R	R	R	R	R	R	R	R	-	R	-	R	A	R	R	R	R	R	R	R	A	R	R	R	R	R	R	R	R	-	R	R	R	-	R	R	R	R	R	R	R	R	R
scaffold529	33364	T	C	Y	Y	-	Y	Y	Y	Y	Y	Y	Y	Y	-	Y	-	Y	T	Y	Y	Y	Y	Y	Y	Y	T	Y	Y	Y	Y	Y	Y	Y	Y	-	Y	Y	Y	-	Y	Y	Y	Y	Y	Y	Y	Y	Y
scaffold529	33382	A	G	R	R	-	R	R	R	R	R	R	R	R	-	R	-	R	-	R	R	R	R	R	R	R	A	R	R	R	R	R	R	R	R	-	R	R	R	R	R	R	R	R	R	R	R	R	R
scaffold529	33391	A	G	R	R	-	R	R	R	R	R	R	R	R	R	R	-	R	-	R	R	R	R	R	R	R	A	R	R	R	R	R	R	R	R	-	R	R	R	R	R	R	R	R	R	R	R	R	R
scaffold529	33430	T	G	K	K	K	K	K	K	K	-	K	K	K	K	K	K	K	K	K	K	K	K	K	K	K	T	K	K	K	K	K	K	K	K	K	K	K	K	K	K	K	K	K	K	K	K	K	K
scaffold529	33443	G	A	R	R	R	R	R	R	R	R	R	R	-	R	R	R	R	R	R	R	R	R	R	R	R	G	R	R	R	R	R	R	R	R	R	R	R	R	R	R	R	R	R	R	R	R	R	R
scaffold529	33476	T	C	Y	Y	Y	Y	Y	Y	Y	-	Y	Y	Y	-	Y	Y	Y	Y	-	-	Y	Y	Y	Y	Y	T	Y	Y	Y	Y	Y	Y	Y	Y	Y	-	Y	Y	Y	Y	Y	Y	Y	Y	Y	Y	Y	Y
scaffold529	33480	G	T	K	K	K	K	K	K	K	-	K	K	K	K	K	K	K	K	-	-	K	K	K	K	K	G	K	K	K	K	K	K	K	K	K	-	K	K	K	K	K	K	K	K	K	K	K	K
scaffold531	38	T	C	T	Y	-	T	Y	T	T	T	T	T	Y	Y	Y	Y	T	Y	T	Y	Y	Y	Y	-	Y	T	Y	Y	T	T	T	Y	Y	T	-	Y	Y	Y	T	T	Y	T	Y	Y	Y	Y	T	T
scaffold531	64	G	A	R	R	R	R	R	R	-	R	-	R	R	R	R	R	R	R	R	R	R	R	R	R	R	R	-	-	R	R	R	R	R	R	R	R	R	R	R	R	R	R	R	-	-	R	R	R
scaffold531	65	T	C	Y	Y	Y	Y	Y	Y	-	Y	-	Y	Y	Y	Y	Y	Y	Y	Y	Y	Y	Y	Y	Y	Y	Y	-	-	Y	Y	Y	Y	Y	Y	Y	Y	Y	Y	Y	Y	Y	Y	Y	-	-	Y	Y	Y
scaffold531	94	G	T	G	-	-	G	-	G	G	G	G	G	K	K	K	K	G	G	G	-	K	K	-	G	G	G	K	-	G	G	G	K	G	G	G	K	-	K	G	G	K	G	G	K	K	K	G	G
scaffold531	361	C	T	C	Y	-	C	C	C	C	C	C	C	Y	-	Y	C	-	Y	C	-	Y	Y	C	C	Y	C	Y	Y	C	C	C	C	C	C	C	Y	Y	Y	C	C	Y	C	C	Y	Y	Y	C	C
scaffold531	364	C	G	C	S	-	C	C	C	C	C	C	C	S	-	-	C	-	S	C	C	-	S	C	C	-	C	S	S	C	C	C	C	C	C	C	C	S	S	C	C	S	C	C	S	S	S	C	C
scaffold532	10730	A	T	W	W	W	W	W	W	W	W	W	W	W	W	W	W	W	W	W	W	W	W	W	W	W	W	W	W	W	W	W	W	W	W	W	W	W	W	W	W	W	W	W	W	W	W	W	W
scaffold533	5222	G	T	T	-	T	T	T	T	T	T	T	T	T	-	T	T	T	T	-	T	T	T	T	T	T	T	T	T	T	-	T	T	T	T	T	T	T	T	T	T	T	T	T	T	-	T	T	T
scaffold533	5503	G	T	T	-	T	T	T	-	-	T	T	T	T	T	-	T	T	T	T	T	T	T	T	T	T	-	T	T	T	T	-	T	T	T	T	T	T	T	T	T	T	T	T	T	T	T	T	T
scaffold534	1428	A	G	R	R	R	R	R	R	R	R	R	R	R	R	R	-	R	R	R	R	-	R	-	R	R	R	R	R	R	R	R	R	R	R	R	R	R	R	R	R	R	R	R	R	R	R	R	R
scaffold534	1429	T	C	Y	Y	Y	Y	Y	Y	Y	Y	Y	Y	Y	Y	Y	-	Y	Y	Y	Y	-	Y	-	Y	Y	Y	Y	Y	Y	Y	Y	Y	Y	Y	Y	Y	Y	Y	Y	Y	Y	Y	Y	Y	Y	Y	Y	Y
scaffold534	1449	A	G	R	R	R	R	R	R	R	R	R	R	R	R	R	-	R	R	R	R	R	R	-	R	R	R	R	R	R	R	R	R	R	R	R	-	R	R	R	R	R	R	R	R	R	R	R	R
scaffold534	1521	G	C	S	-	S	S	S	S	S	S	S	S	S	S	S	-	S	S	S	S	S	S	S	S	S	S	S	S	S	S	S	S	S	S	-	S	S	S	S	S	S	S	S	S	S	S	S	S
scaffold534	1680	G	C	S	S	S	S	S	S	S	S	S	S	S	S	-	S	S	S	S	-	S	S	-	S	S	S	S	S	S	S	-	S	S	S	S	G	S	S	S	S	S	-	-	G	-	S	S	S
scaffold534	1752	C	G	S	S	S	S	S	S	S	S	S	S	S	S	S	S	S	S	S	S	S	S	-	S	S	S	S	S	S	S	S	S	S	S	S	S	S	S	S	S	S	-	S	-	S	S	S	S
scaffold534	1769	A	C	M	M	M	M	M	M	M	M	M	M	M	M	M	M	M	M	M	M	M	M	-	M	M	M	M	M	M	M	M	M	M	M	M	M	M	M	M	M	M	M	M	-	M	M	M	M
scaffold534	1834	G	T	K	K	K	K	K	K	K	K	K	K	K	K	-	K	K	K	K	K	K	K	K	G	K	K	K	K	K	K	K	K	-	K	K	K	K	K	-	-	K	-	K	K	K	K	K	-
scaffold534	1851	A	G	R	R	R	R	R	R	R	R	R	R	R	R	R	R	R	R	R	R	R	R	R	R	R	R	R	R	R	R	R	R	A	R	R	R	R	R	R	-	R	R	R	R	-	R	R	-
scaffold534	1857	T	G	K	K	K	K	K	K	K	K	K	K	K	K	-	K	K	K	K	K	K	K	K	K	K	K	K	K	K	K	K	K	K	K	K	K	K	K	K	K	K	K	K	K	-	K	K	K
scaffold534	1898	G	T	K	K	K	K	K	K	K	K	K	K	K	-	-	K	K	K	K	K	K	K	K	K	K	K	K	K	K	K	K	K	K	K	K	K	K	K	K	K	K	K	K	K	K	K	K	K
scaffold534	1929	C	T	Y	Y	Y	Y	Y	Y	Y	Y	Y	Y	Y	Y	-	Y	Y	Y	Y	Y	Y	Y	-	Y	Y	Y	Y	Y	Y	Y	Y	Y	Y	Y	Y	Y	Y	Y	Y	Y	Y	Y	Y	-	Y	Y	Y	Y
scaffold534	1989	T	G	K	K	K	K	K	K	K	K	K	K	K	K	K	K	K	K	K	K	K	K	K	K	K	K	K	K	K	K	K	K	K	K	K	K	K	K	K	K	K	K	K	K	K	K	K	K
scaffold534	1990	T	G	K	K	K	K	K	K	K	K	K	K	-	K	K	K	K	K	K	K	K	K	K	K	K	K	K	K	K	K	K	K	K	K	K	K	K	K	K	K	K	K	K	K	K	K	K	K
scaffold534	2005	G	A	R	R	R	R	R	R	R	R	R	R	R	R	R	R	R	R	R	R	R	R	R	R	R	R	R	R	R	R	R	R	R	R	R	R	R	R	R	R	R	R	R	R	R	R	R	R
scaffold534	2036	T	G	K	K	K	K	K	K	K	K	K	K	K	K	K	K	K	K	K	K	K	K	K	-	K	K	K	K	K	K	K	K	K	K	K	K	K	K	K	K	K	K	K	K	K	K	K	K
scaffold534	2064	C	G	S	S	S	S	S	S	S	S	S	S	S	S	-	C	S	S	S	S	S	S	S	S	S	S	S	S	S	S	S	S	S	S	S	S	-	S	S	S	C	S	S	-	S	-	S	S
scaffold534	2214	C	T	Y	Y	Y	Y	Y	Y	Y	Y	Y	Y	Y	Y	Y	Y	Y	Y	Y	Y	Y	Y	Y	Y	Y	Y	Y	Y	Y	Y	Y	Y	Y	Y	Y	Y	Y	Y	Y	Y	Y	Y	Y	Y	Y	Y	Y	Y
scaffold534	3848	G	T	K	K	K	K	K	K	G	K	K	-	-	K	K	G	K	K	K	K	K	K	K	K	-	K	-	G	K	G	K	-	K	G	K	K	K	K	K	K	K	G	-	K	G	K	K	K
scaffold534	3859	A	G	R	R	R	R	R	R	A	R	R	-	-	R	R	A	R	R	R	R	R	R	R	R	-	R	-	A	R	A	R	-	R	A	R	R	R	R	R	R	R	A	-	R	A	R	R	R
scaffold534	3878	G	A	A	A	A	A	A	A	A	A	A	-	A	A	A	A	A	A	A	A	A	A	A	A	A	A	A	A	A	A	A	A	A	A	A	A	A	A	A	A	A	A	A	A	A	A	A	A
scaffold540	20037	T	A	W	W	W	W	W	W	-	W	W	W	-	W	W	W	W	W	W	W	W	W	W	W	W	W	W	W	W	W	W	W	W	W	W	W	W	W	W	W	W	W	W	W	W	W	W	W
scaffold540	20084	G	A	R	R	R	-	R	R	R	R	R	R	-	R	R	R	R	R	R	R	R	R	R	R	R	R	R	R	R	R	R	R	R	R	R	R	R	R	R	R	R	R	R	R	R	R	R	R
scaffold540	20095	C	T	Y	-	Y	Y	Y	Y	-	Y	Y	Y	-	Y	Y	Y	Y	Y	Y	Y	Y	Y	Y	Y	Y	Y	Y	Y	Y	Y	Y	Y	Y	Y	Y	Y	Y	Y	Y	Y	Y	Y	Y	Y	Y	Y	Y	Y
scaffold540	20148	G	T	K	K	K	K	K	K	K	K	K	-	K	K	K	K	K	K	K	K	K	K	K	K	K	K	K	K	K	K	K	K	K	K	K	K	K	K	K	K	K	K	K	K	K	K	K	K
scaffold540	20162	G	A	R	R	R	R	R	R	-	-	R	-	R	R	R	R	R	R	-	R	R	R	R	R	R	R	R	R	R	R	R	R	R	-	R	R	R	R	R	R	R	R	R	R	R	R	R	R
scaffold540	20206	C	A	M	M	M	M	M	M	M	M	M	M	M	M	M	M	M	M	M	M	M	M	M	M	M	M	M	M	M	M	M	M	M	M	M	M	M	-	M	M	M	M	M	M	M	M	M	M
scaffold540	20248	G	A	R	R	R	R	R	R	R	R	R	-	R	R	R	R	R	R	R	R	R	R	R	R	R	R	R	R	R	R	R	R	R	R	R	R	R	R	R	R	R	R	R	R	R	R	R	R
scaffold540	20274	G	A	R	R	R	R	R	R	R	R	R	R	R	R	R	R	R	R	R	R	R	R	R	R	R	R	R	R	R	R	R	R	R	R	R	R	R	R	R	R	R	R	R	R	R	R	R	R
scaffold540	20351	T	A	W	W	W	W	W	W	W	W	W	W	W	W	W	W	W	W	W	W	W	W	W	W	W	W	W	W	W	W	W	W	W	W	W	W	W	W	W	W	W	W	W	W	W	W	W	W
scaffold540	20398	G	C	S	S	S	S	S	S	S	S	S	S	S	S	S	S	S	S	S	S	S	S	S	S	S	S	S	S	S	S	S	S	S	S	S	S	S	S	S	S	S	S	S	S	S	S	S	S
scaffold540	20405	C	G	S	S	S	S	S	S	S	S	S	S	S	S	S	S	S	S	S	S	S	S	S	S	S	S	S	S	S	S	S	S	S	S	S	S	S	S	S	S	S	S	S	S	S	S	S	S
scaffold540	20410	T	C	Y	Y	Y	Y	Y	Y	Y	Y	Y	Y	Y	Y	Y	Y	Y	Y	Y	Y	Y	Y	Y	Y	Y	Y	Y	Y	Y	Y	Y	Y	Y	Y	Y	Y	Y	Y	Y	Y	Y	Y	Y	Y	Y	Y	Y	Y
scaffold540	20413	C	T	Y	Y	Y	Y	Y	Y	Y	Y	Y	Y	Y	Y	Y	Y	Y	Y	Y	Y	Y	Y	Y	Y	Y	Y	Y	Y	Y	Y	Y	Y	Y	Y	Y	Y	Y	Y	Y	Y	Y	Y	Y	Y	Y	Y	Y	Y
scaffold540	20436	A	G	R	R	R	R	R	R	-	R	R	R	R	R	R	R	-	R	R	R	R	R	R	R	R	R	R	R	R	R	R	R	R	R	R	R	R	R	R	R	R	R	R	R	R	R	R	R
scaffold540	20469	G	T	K	K	K	K	K	K	K	K	K	K	K	K	K	K	K	K	K	K	K	K	K	K	K	K	K	K	K	K	K	K	K	K	K	K	K	K	K	K	K	K	K	K	K	K	K	K
scaffold540	20479	T	A	W	W	W	W	W	W	W	W	W	W	W	W	W	W	W	W	W	W	W	W	W	W	W	W	W	W	W	W	W	W	W	W	W	W	W	W	W	W	W	W	W	W	W	W	W	W
scaffold540	20484	C	G	S	S	S	S	S	S	S	S	S	S	S	S	S	S	S	S	S	S	S	S	S	S	S	S	S	S	S	S	S	S	S	S	S	S	S	S	S	S	S	S	S	S	S	S	S	S
scaffold540	20539	C	G	-	C	C	C	C	C	C	C	C	S	C	C	C	-	C	C	C	C	-	C	S	-	-	C	S	C	C	C	C	C	C	S	C	C	S	C	C	C	C	S	-	C	C	C	C	C
scaffold540	20544	C	T	Y	Y	Y	Y	Y	Y	Y	Y	Y	Y	Y	Y	Y	Y	Y	Y	Y	Y	Y	Y	Y	Y	Y	Y	Y	Y	Y	Y	Y	Y	Y	Y	Y	Y	Y	Y	Y	Y	Y	Y	Y	Y	Y	Y	Y	Y
scaffold540	20578	C	T	Y	Y	Y	Y	Y	Y	Y	Y	Y	Y	Y	Y	Y	Y	Y	Y	Y	Y	Y	Y	Y	Y	Y	Y	Y	Y	Y	Y	Y	Y	Y	Y	Y	Y	Y	Y	Y	Y	Y	Y	Y	Y	Y	Y	Y	Y
scaffold540	21574	C	T	C	C	C	C	C	C	-	C	C	-	C	-	C	C	C	C	C	-	C	C	C	C	C	-	C	C	C	C	C	C	C	C	C	C	C	C	C	C	C	C	C	-	C	C	C	C
scaffold540	21651	C	A	C	C	C	C	C	C	-	C	C	-	-	C	C	C	C	C	-	C	C	C	M	C	C	M	C	C	C	C	C	C	C	C	C	C	C	C	C	C	C	C	C	C	-	C	C	C
scaffold546	575	A	G	R	R	R	-	R	R	-	R	R	R	R	R	R	R	R	R	R	R	R	R	R	R	R	R	R	R	-	R	R	R	R	R	R	R	R	R	R	R	R	R	R	R	R	R	R	R
scaffold546	636	T	A	W	W	W	W	W	W	W	W	W	W	W	W	W	W	W	W	W	W	W	W	W	W	W	W	W	W	W	W	W	W	W	W	W	W	W	W	W	W	W	W	W	W	W	W	W	W
scaffold546	650	T	G	K	K	K	K	K	K	K	K	K	K	-	K	K	K	K	K	K	K	K	K	K	K	K	K	K	K	K	K	K	K	K	K	K	K	K	K	K	K	K	K	K	K	K	K	K	K
scaffold546	685	T	G	T	K	-	K	K	K	K	K	K	K	-	K	-	K	K	K	K	K	K	K	K	K	K	K	K	K	-	K	K	K	K	K	K	K	K	K	K	K	K	K	K	-	K	K	K	K
scaffold546	689	C	T	C	Y	-	Y	Y	Y	Y	Y	Y	Y	-	Y	-	Y	Y	Y	Y	Y	Y	Y	Y	Y	Y	Y	Y	Y	Y	Y	Y	Y	Y	Y	Y	Y	Y	Y	Y	Y	Y	Y	Y	-	Y	Y	Y	Y
scaffold546	691	T	G	T	K	-	K	K	K	K	K	K	K	-	K	-	K	K	K	K	K	K	K	K	K	K	K	K	K	K	K	K	K	K	K	K	K	K	K	K	K	K	K	K	-	K	K	K	K
scaffold546	699	G	A	G	R	-	R	R	R	R	R	R	R	G	R	R	R	R	R	R	R	R	R	R	R	R	R	R	R	R	R	R	R	R	R	R	R	R	R	R	R	R	R	R	R	R	R	R	R
scaffold546	707	G	T	G	K	K	K	K	K	K	K	K	K	-	-	K	K	K	K	K	K	K	K	K	K	K	K	K	K	K	K	K	K	K	K	K	K	K	K	K	K	K	K	K	K	K	K	K	K
scaffold546	728	T	C	-	Y	Y	Y	Y	Y	Y	Y	Y	Y	Y	Y	Y	Y	Y	Y	Y	Y	Y	Y	Y	Y	Y	Y	Y	Y	Y	Y	Y	Y	Y	Y	Y	Y	Y	Y	Y	Y	Y	Y	Y	Y	Y	Y	Y	Y
scaffold546	762	T	C	Y	Y	Y	Y	Y	Y	Y	Y	Y	Y	Y	-	Y	Y	Y	Y	Y	Y	Y	Y	Y	Y	Y	Y	Y	Y	Y	Y	Y	Y	Y	Y	Y	Y	Y	Y	Y	Y	Y	Y	-	Y	Y	Y	Y	Y
scaffold546	876	G	T	K	K	K	K	K	K	K	K	K	K	K	K	K	K	K	K	K	K	K	K	K	K	K	K	K	K	K	K	K	K	K	K	K	K	K	K	K	K	K	K	K	K	K	K	K	K
scaffold546	886	G	C	S	S	S	S	S	S	S	S	S	S	S	S	S	S	S	S	S	S	S	S	S	S	S	S	S	S	S	S	S	S	S	S	S	S	S	S	S	S	S	S	S	S	S	S	S	S
scaffold546	974	A	G	R	R	R	R	R	R	R	R	R	R	R	R	R	R	-	R	R	R	R	R	R	R	R	R	R	R	R	R	R	R	R	R	R	R	R	R	R	R	R	R	R	R	R	R	R	R
scaffold546	986	G	A	R	R	R	R	R	R	R	R	R	R	R	R	R	R	R	R	R	R	R	R	R	R	R	R	R	R	R	R	R	R	R	R	R	R	R	R	R	R	R	R	-	R	R	R	R	R
scaffold546	1048	T	C	Y	Y	Y	Y	Y	Y	Y	Y	Y	Y	Y	Y	Y	Y	Y	T	Y	Y	Y	Y	Y	Y	Y	Y	Y	Y	Y	Y	Y	Y	Y	Y	T	Y	-	Y	Y	Y	Y	Y	Y	Y	Y	Y	Y	Y
scaffold546	1054	T	G	K	K	-	-	K	K	K	K	K	K	K	K	K	K	K	-	K	-	K	K	K	K	K	-	K	K	K	K	K	K	K	K	T	K	K	K	K	K	K	K	K	K	K	K	K	K
scaffold546	1123	A	T	W	W	W	-	W	W	W	W	W	W	W	W	W	W	W	-	W	-	W	W	W	W	W	W	W	W	W	W	W	W	W	W	W	W	W	W	W	W	W	W	W	W	W	W	W	W
scaffold546	1153	T	G	K	K	K	K	K	K	K	K	K	K	K	K	K	K	K	K	K	K	K	K	K	K	K	K	K	K	K	K	K	K	K	K	K	K	K	K	K	K	K	K	K	K	K	K	K	-
scaffold546	1157	C	G	S	S	S	S	S	S	S	S	S	S	S	S	S	S	S	S	S	S	S	S	S	S	S	S	S	S	S	S	S	S	S	S	S	S	S	S	S	S	S	S	S	S	S	S	S	-
scaffold546	1168	A	G	R	R	R	R	R	R	R	R	R	R	R	R	R	R	R	R	R	-	R	R	R	R	R	R	R	R	R	R	R	R	R	R	R	R	R	-	R	R	R	R	-	R	R	R	R	-
scaffold546	1169	G	C	S	S	S	S	S	S	S	S	S	S	S	S	S	S	S	S	S	-	S	S	S	S	S	S	S	S	S	S	S	S	S	S	S	S	S	-	S	S	S	S	-	S	S	S	S	-
scaffold546	1178	C	T	Y	Y	Y	Y	Y	Y	Y	Y	Y	Y	Y	Y	Y	Y	Y	Y	Y	-	Y	Y	Y	Y	Y	Y	Y	Y	Y	Y	Y	Y	Y	Y	Y	Y	Y	-	Y	Y	Y	Y	-	Y	Y	Y	-	-
scaffold546	1187	C	T	Y	Y	Y	Y	Y	Y	Y	Y	Y	Y	Y	Y	Y	Y	Y	Y	Y	-	Y	Y	Y	Y	Y	Y	Y	Y	Y	Y	Y	Y	Y	Y	Y	Y	Y	-	Y	Y	Y	Y	-	Y	Y	Y	-	C
scaffold546	1200	A	C	M	M	M	M	M	M	M	M	M	M	M	M	M	M	M	M	M	-	M	M	M	M	M	M	M	M	M	M	M	M	M	M	M	M	M	-	M	M	M	M	-	M	M	M	M	A
scaffold546	1205	G	C	S	S	S	S	S	S	S	S	S	S	S	S	S	S	S	S	S	-	S	S	S	S	S	S	S	S	S	S	S	S	S	S	S	S	S	-	S	S	S	S	-	S	S	S	S	G
scaffold546	1670	A	C	A	M	M	M	-	M	M	A	M	A	M	M	M	-	M	M	A	-	M	M	M	M	-	M	M	M	M	M	M	M	M	M	A	M	M	M	A	A	M	M	-	M	M	M	M	-
scaffold546	1677	C	A	C	M	M	M	-	M	-	C	M	C	M	M	M	M	M	M	C	-	M	M	M	M	M	M	M	M	M	M	M	M	M	M	-	M	M	M	C	C	M	M	-	M	M	M	M	-
scaffold546	1720	G	T	K	K	K	K	K	K	K	K	K	-	K	-	K	K	K	K	K	K	K	K	K	K	K	K	K	K	K	K	K	K	K	K	K	K	K	K	K	K	K	K	K	K	K	K	K	K
scaffold546	1722	A	G	R	R	R	R	R	R	R	R	-	-	-	R	R	R	R	R	-	R	R	R	R	R	R	R	R	R	R	R	R	R	R	R	R	R	R	R	R	R	R	R	R	R	-	R	R	R
scaffold546	1757	A	C	C	C	C	C	C	C	C	C	C	C	-	-	C	C	C	C	C	C	C	C	C	C	C	C	C	C	C	C	C	C	C	C	C	C	C	C	C	C	C	C	C	C	C	C	C	C
scaffold546	1844	A	G	R	R	R	R	R	R	R	R	R	R	R	R	R	R	R	R	R	-	R	R	R	R	R	R	R	R	R	R	R	R	R	R	R	R	R	R	R	R	R	R	R	R	R	R	R	R
scaffold546	1861	G	C	S	S	S	S	S	S	S	S	S	S	S	S	S	S	S	S	S	S	S	S	S	S	S	S	S	S	S	S	S	S	S	S	S	S	S	S	S	S	S	S	S	S	S	S	S	S
scaffold546	1883	T	C	Y	Y	Y	Y	Y	Y	Y	Y	Y	Y	Y	Y	Y	Y	Y	Y	Y	Y	Y	Y	Y	Y	Y	Y	Y	Y	Y	Y	Y	Y	Y	Y	Y	Y	Y	Y	Y	Y	Y	Y	Y	Y	Y	Y	Y	Y
scaffold546	2014	C	T	T	T	T	T	T	T	T	T	T	T	T	-	T	T	T	T	T	T	T	T	T	T	T	T	T	T	T	T	T	T	T	T	T	T	T	T	T	T	T	T	T	T	T	T	T	T
scaffold546	2031	A	G	R	R	R	R	A	R	-	R	A	R	R	-	R	R	R	R	R	-	R	R	R	R	R	R	R	R	R	R	R	A	R	R	R	R	R	R	R	R	R	R	R	R	R	R	R	R
scaffold546	2094	G	A	R	R	R	R	R	R	R	R	R	R	R	R	R	R	R	R	R	R	R	R	R	R	R	R	R	R	R	R	R	R	R	R	R	R	R	R	R	R	R	R	R	R	R	R	R	R
scaffold546	2100	A	C	M	M	M	M	M	M	M	M	M	M	M	M	M	M	M	M	M	M	M	M	M	M	M	M	M	M	M	M	M	M	M	M	M	M	M	M	M	M	M	M	M	M	M	M	M	M
scaffold546	2110	C	G	S	S	S	S	S	S	S	S	S	S	S	S	S	S	S	S	S	S	S	S	S	S	S	S	S	S	S	S	S	S	S	S	S	S	S	S	S	S	S	S	S	S	S	S	S	S
scaffold546	2143	G	A	R	R	G	R	R	R	R	R	R	R	R	R	R	R	R	R	R	R	R	R	R	R	R	R	R	R	R	R	R	R	R	R	R	R	R	R	R	R	R	R	R	R	R	R	R	R
scaffold546	2150	A	C	M	M	-	M	M	M	M	M	M	M	M	M	M	M	M	M	M	M	M	M	M	M	M	M	M	M	M	M	M	M	M	M	M	M	M	M	M	M	M	M	M	M	M	M	M	M
scaffold546	2277	A	C	M	M	M	-	-	-	M	M	M	-	M	-	M	M	M	M	M	-	M	M	M	M	M	M	M	M	M	M	M	M	M	M	M	M	M	-	M	M	M	M	A	M	-	M	M	M
scaffold546	2745	A	G	R	R	R	R	R	R	R	R	-	R	R	-	-	R	R	R	-	R	R	R	R	-	R	R	R	R	R	R	R	R	R	R	R	R	R	-	R	R	R	R	R	R	R	-	R	R
scaffold546	2759	T	C	Y	Y	Y	Y	Y	Y	Y	Y	-	Y	Y	-	Y	Y	Y	Y	Y	Y	Y	Y	Y	-	-	Y	Y	Y	Y	Y	Y	Y	Y	Y	Y	Y	Y	Y	Y	-	Y	Y	Y	Y	Y	Y	Y	Y
scaffold546	2787	G	A	R	-	R	-	R	R	R	R	R	-	R	R	R	R	R	R	R	R	R	R	R	R	R	R	R	R	R	R	R	R	R	R	R	R	R	R	R	R	R	R	-	R	R	R	R	R
scaffold546	2827	A	G	R	R	R	G	R	R	R	R	R	-	R	R	R	R	R	R	R	R	R	R	R	R	R	R	R	R	R	R	R	R	R	R	R	R	R	R	R	R	R	R	R	R	-	R	R	R
scaffold546	2834	T	G	K	K	K	G	K	K	K	K	K	K	K	K	K	K	K	K	K	K	K	K	K	K	K	K	K	K	K	K	K	K	K	K	K	K	K	K	K	K	K	K	K	K	-	K	K	K
scaffold546	2875	T	G	T	T	T	T	T	T	T	T	-	-	T	T	T	T	T	T	T	T	T	T	T	T	T	T	T	T	T	T	T	T	T	T	T	T	T	T	T	T	T	T	T	T	T	T	T	T
scaffold546	2931	G	A	R	R	R	R	R	R	R	R	R	R	R	R	R	R	R	R	R	R	R	R	R	R	R	R	R	R	R	R	R	R	R	R	R	R	R	R	R	R	R	R	R	R	R	R	R	R
scaffold546	2997	G	A	R	R	R	R	R	R	R	R	R	R	R	R	R	R	R	-	R	R	R	R	R	R	R	R	R	R	R	R	R	R	R	R	R	R	R	R	R	R	R	R	R	R	R	R	R	R
scaffold546	3028	A	T	W	W	W	W	W	W	W	W	W	W	W	W	W	W	W	W	W	W	W	W	W	W	W	W	W	W	W	W	W	W	W	W	W	W	W	W	W	W	W	W	W	W	-	W	W	W
scaffold546	3048	A	G	R	R	R	R	R	R	R	R	R	R	R	R	R	R	R	R	R	R	R	R	R	R	R	R	R	R	R	R	R	R	R	R	R	R	R	R	R	R	R	R	R	R	-	R	R	R
scaffold546	3073	T	C	Y	Y	Y	Y	Y	Y	Y	Y	Y	Y	Y	Y	Y	Y	Y	Y	Y	Y	Y	Y	Y	Y	Y	Y	Y	Y	Y	Y	Y	Y	Y	Y	Y	Y	Y	Y	Y	Y	Y	Y	Y	Y	Y	Y	Y	Y
scaffold546	3080	A	G	R	R	R	R	R	R	R	R	R	R	R	R	R	R	R	R	R	R	R	R	R	R	R	R	R	R	R	R	R	R	R	R	R	R	R	R	R	R	R	R	R	R	-	R	R	R
scaffold546	3100	G	T	K	K	K	K	K	K	K	K	K	K	K	K	K	K	K	K	K	K	K	K	K	K	K	K	K	K	K	K	K	K	K	K	K	K	K	K	K	K	K	K	K	K	K	K	K	K
scaffold546	3102	G	A	G	G	G	G	R	G	R	G	R	-	R	R	G	R	R	R	R	R	G	R	R	R	R	R	R	R	G	R	R	G	G	-	G	-	R	G	G	R	R	G	-	R	G	G	R	G
scaffold546	3121	A	T	W	W	W	W	W	W	W	W	W	W	W	W	W	W	W	W	W	W	W	W	W	W	W	W	W	W	W	W	W	W	W	W	W	W	W	W	W	W	W	W	W	W	W	W	W	W
scaffold546	3128	C	T	Y	Y	Y	Y	Y	Y	Y	Y	Y	Y	Y	Y	Y	Y	Y	Y	Y	Y	Y	Y	Y	Y	Y	Y	Y	Y	Y	Y	Y	Y	Y	Y	Y	Y	Y	Y	Y	Y	Y	Y	Y	Y	Y	Y	Y	Y
scaffold546	3129	A	C	M	M	M	M	M	M	M	M	M	M	M	M	M	M	M	M	M	M	M	M	M	M	M	M	M	M	M	M	M	M	M	M	M	M	M	M	M	M	M	M	M	M	M	M	M	M
scaffold546	3158	G	T	K	K	K	K	K	K	K	K	K	K	K	K	K	K	K	K	K	K	K	K	K	K	K	K	K	K	K	K	K	K	K	K	K	K	K	K	K	K	K	K	K	K	K	K	K	K
scaffold546	3199	T	C	Y	Y	Y	Y	Y	Y	Y	Y	Y	Y	-	Y	Y	Y	Y	Y	Y	Y	Y	Y	Y	Y	Y	Y	Y	Y	Y	Y	Y	Y	Y	Y	Y	Y	Y	Y	Y	Y	Y	Y	Y	Y	Y	Y	Y	Y
scaffold546	3212	C	T	Y	Y	Y	Y	Y	Y	Y	Y	Y	Y	C	Y	Y	Y	Y	Y	Y	C	Y	Y	Y	Y	Y	Y	-	Y	Y	Y	Y	Y	Y	Y	Y	Y	Y	Y	-	Y	Y	-	Y	Y	Y	Y	Y	Y
scaffold546	3232	G	A	R	R	R	R	R	R	R	R	R	R	R	R	R	R	R	R	R	R	R	R	R	R	R	R	R	R	R	R	R	R	R	R	R	R	R	R	R	R	R	R	R	R	R	R	R	R
scaffold546	3242	C	A	M	M	M	M	M	M	M	M	M	M	M	M	M	M	M	M	M	M	M	M	M	M	M	M	M	M	M	M	M	M	M	M	M	M	M	M	M	M	M	M	M	M	M	M	M	M
scaffold546	3252	C	T	Y	Y	Y	Y	Y	Y	Y	Y	Y	Y	Y	Y	Y	Y	Y	Y	Y	Y	Y	Y	Y	Y	Y	Y	Y	Y	Y	Y	Y	Y	Y	Y	Y	Y	Y	Y	Y	Y	Y	Y	Y	Y	Y	Y	Y	Y
scaffold546	3277	C	A	M	M	M	M	M	M	M	M	M	M	M	M	M	M	M	M	M	M	M	M	M	M	M	M	M	M	M	M	M	M	M	M	M	M	M	M	M	M	M	M	M	M	M	M	M	M
scaffold546	3290	T	G	K	K	K	K	K	K	K	K	K	K	K	K	K	K	K	K	K	K	K	K	K	K	K	K	K	K	K	K	K	K	K	K	K	K	K	K	K	K	K	K	K	K	K	K	K	K
scaffold546	3312	A	G	R	R	R	R	R	R	R	R	R	R	R	R	R	R	R	R	R	R	R	R	R	R	R	R	R	R	R	R	R	R	R	R	R	R	R	R	R	R	R	R	R	R	R	R	R	R
scaffold546	3349	A	C	M	M	M	M	M	M	M	M	M	M	M	M	M	M	M	M	M	M	M	M	M	M	M	M	M	M	M	M	M	M	M	M	M	M	M	M	M	M	M	M	M	M	M	M	M	M
scaffold546	3371	G	A	R	R	R	R	R	R	R	R	R	R	R	R	R	R	R	R	-	R	R	R	R	R	R	R	R	R	R	R	R	R	R	R	R	R	R	R	R	R	R	R	R	R	R	R	R	R
scaffold546	3385	T	G	K	K	K	K	K	K	K	K	K	K	K	K	K	K	K	K	-	K	K	K	K	K	K	K	K	K	K	K	K	K	K	K	K	K	K	K	K	K	K	K	K	K	K	K	K	K
scaffold546	3396	T	C	Y	Y	Y	Y	Y	Y	Y	Y	Y	Y	Y	Y	Y	Y	Y	Y	-	Y	Y	Y	Y	Y	Y	Y	Y	Y	Y	Y	Y	Y	Y	Y	Y	Y	Y	Y	Y	Y	Y	Y	Y	Y	Y	Y	Y	Y
scaffold546	3447	G	A	R	R	R	-	-	R	R	R	R	R	R	R	R	G	-	R	R	R	R	R	R	R	R	R	R	R	R	R	R	R	R	R	R	R	R	-	R	R	R	R	R	R	R	R	R	R
scaffold546	3454	A	G	R	R	R	R	R	R	R	R	R	R	R	R	R	R	R	R	-	R	R	R	R	R	R	R	R	R	R	R	R	R	R	R	R	R	R	R	R	R	R	R	R	R	R	R	R	R
scaffold546	3470	C	A	M	M	M	M	C	M	M	M	M	M	M	M	M	C	M	M	M	M	M	M	M	M	M	M	M	M	M	-	M	M	M	M	M	M	M	-	M	M	M	M	M	M	M	M	M	M
scaffold546	3512	T	A	W	W	W	W	W	W	W	W	W	W	W	W	W	W	W	W	-	W	W	W	W	W	W	W	W	W	-	W	W	W	W	W	W	W	W	W	W	W	W	W	W	W	W	W	W	W
scaffold546	3529	C	A	M	M	M	M	M	M	M	M	M	M	M	M	M	M	M	M	M	M	M	M	M	M	M	M	M	M	M	M	M	M	M	M	M	M	M	M	M	M	M	M	M	M	M	M	-	M
scaffold546	3633	C	A	M	M	M	M	M	M	M	M	M	M	M	M	M	M	M	M	M	M	M	M	M	M	M	M	M	M	M	M	M	M	M	M	M	M	M	M	M	M	M	M	M	M	M	M	M	M
scaffold546	3635	G	A	R	R	R	R	R	R	R	R	R	R	R	R	R	R	R	R	R	R	R	R	R	R	R	R	R	R	R	R	R	R	R	R	R	R	R	R	R	R	R	R	R	R	R	R	R	R
scaffold546	3711	C	G	S	S	S	S	S	S	S	S	S	S	S	S	S	S	S	S	S	S	S	S	S	S	S	S	S	S	S	S	S	S	S	S	S	S	S	S	S	S	S	S	S	S	S	S	S	S
scaffold546	3730	A	G	R	R	R	R	R	R	R	R	R	R	R	R	R	R	R	R	R	R	R	R	R	R	R	R	R	R	R	R	R	R	R	R	R	R	R	R	R	R	R	R	R	R	R	R	R	R
scaffold546	3783	G	C	S	S	S	S	S	S	S	S	S	S	S	G	S	S	S	S	S	S	S	S	S	S	S	S	S	S	S	S	S	S	S	S	S	S	S	S	S	S	S	S	S	S	S	S	S	S
scaffold546	3791	A	C	M	M	M	M	M	M	M	M	M	M	M	-	M	M	M	M	M	M	M	M	M	M	M	M	M	M	M	M	M	M	M	M	M	M	M	M	M	M	M	M	M	M	M	M	M	M
scaffold546	3802	A	C	M	M	M	M	M	M	M	M	M	M	M	-	M	M	M	M	M	M	M	M	M	M	M	M	M	M	M	M	M	M	M	M	M	M	M	M	M	M	M	M	M	M	M	M	M	M
scaffold546	3840	T	G	K	K	K	K	K	K	K	K	K	K	K	K	K	-	K	K	K	K	K	K	K	K	K	K	K	K	K	K	K	K	K	K	K	K	K	K	K	K	K	K	K	K	K	K	K	K
scaffold546	3848	G	A	R	R	R	R	R	R	R	R	R	-	R	R	R	R	R	R	R	R	R	R	R	R	R	R	R	R	R	R	R	R	R	R	R	R	R	R	R	R	-	R	G	R	R	R	R	R
scaffold546	3859	A	G	R	R	R	R	R	R	R	R	R	R	R	R	R	R	R	R	R	R	R	R	R	R	R	R	R	R	R	R	R	R	R	R	R	R	R	R	R	R	R	R	R	R	R	R	R	R
scaffold546	3900	A	C	M	M	M	M	M	M	M	M	M	M	M	M	M	M	M	M	M	M	M	M	M	M	M	M	M	M	M	M	M	M	M	M	M	M	M	M	M	M	M	M	M	M	M	M	M	M
scaffold546	3973	C	G	S	S	S	S	S	S	S	S	S	S	S	S	S	S	S	S	S	S	S	S	S	S	S	S	S	S	S	S	S	S	S	S	S	S	S	S	S	S	S	S	S	S	S	S	S	S
scaffold546	4002	G	C	S	S	S	S	S	S	S	S	S	S	S	S	S	S	S	S	S	S	S	S	S	S	S	S	S	S	S	S	S	S	S	S	S	S	S	S	S	S	S	S	S	S	S	S	S	S
scaffold546	4292	C	G	S	S	S	S	S	-	S	S	S	S	S	S	S	S	S	S	S	S	S	S	S	S	S	S	-	S	S	S	S	S	S	S	S	S	S	S	S	S	S	S	S	S	S	S	S	S
scaffold546	4307	C	T	Y	Y	Y	Y	Y	Y	Y	Y	Y	Y	Y	Y	Y	Y	-	Y	Y	Y	Y	Y	Y	Y	Y	Y	-	Y	Y	Y	Y	Y	Y	Y	Y	Y	Y	Y	Y	Y	Y	Y	Y	Y	Y	Y	Y	Y
scaffold546	4319	G	A	R	R	R	R	R	R	R	R	R	R	-	R	R	R	-	R	R	R	R	-	R	R	R	R	-	R	R	R	R	R	R	R	R	R	R	R	R	R	R	R	R	R	R	R	R	R
scaffold546	4344	G	C	S	-	S	S	-	S	S	S	-	S	G	S	S	S	-	-	S	S	S	-	S	S	S	S	-	S	S	-	S	S	S	S	S	S	S	S	S	S	S	S	S	S	S	S	S	S
scaffold546	4421	A	C	M	M	M	M	M	M	M	M	M	M	M	M	M	M	A	M	M	-	M	M	M	M	-	M	M	M	M	M	M	M	M	M	M	M	M	M	M	M	M	M	M	M	M	M	M	M
scaffold546	4462	T	G	K	K	K	K	K	K	K	K	K	K	K	K	K	K	K	K	K	K	K	K	K	K	K	K	K	K	K	K	K	K	K	K	K	K	K	K	K	K	K	K	K	K	K	K	K	K
scaffold546	4481	T	G	K	K	K	K	K	K	K	K	K	K	K	K	K	K	K	K	K	K	K	K	K	K	K	K	K	K	K	K	K	K	K	K	K	K	K	K	K	K	K	K	K	K	K	K	K	K
scaffold546	4486	C	A	M	M	M	M	M	M	M	M	M	M	M	M	M	M	M	M	M	M	M	M	M	M	M	M	M	M	M	M	M	M	M	M	M	M	M	M	M	M	M	M	M	M	M	M	M	M
scaffold546	4487	A	C	M	M	M	M	M	M	M	M	M	M	M	M	M	M	M	M	M	M	M	M	M	M	M	M	M	M	M	M	M	M	M	M	M	M	M	M	M	M	M	M	M	M	M	M	M	M
scaffold546	4524	C	T	Y	Y	Y	Y	Y	C	Y	Y	Y	Y	Y	Y	Y	Y	Y	Y	Y	Y	Y	Y	Y	Y	Y	Y	Y	Y	Y	Y	Y	Y	Y	Y	Y	Y	-	Y	Y	Y	Y	Y	Y	Y	Y	Y	Y	Y
scaffold546	4618	T	C	Y	-	Y	Y	Y	Y	Y	Y	Y	Y	Y	Y	Y	Y	Y	Y	Y	Y	Y	Y	Y	Y	Y	Y	Y	Y	Y	Y	Y	Y	Y	Y	Y	Y	Y	Y	Y	Y	Y	Y	Y	Y	Y	Y	Y	Y
scaffold546	4638	A	C	M	-	M	M	M	M	M	M	M	M	M	M	M	M	M	M	M	M	A	-	-	M	M	M	M	M	M	M	A	M	M	M	M	M	A	M	M	M	M	M	M	M	M	M	A	M
scaffold546	4655	G	C	S	-	S	S	S	S	S	S	S	S	S	S	S	S	S	S	S	S	S	S	S	S	S	S	S	S	S	S	S	S	S	S	S	S	S	S	S	S	S	S	S	S	S	S	S	S
scaffold546	4707	A	G	R	-	R	R	R	R	R	R	R	-	R	R	R	R	R	R	R	-	R	R	R	R	R	R	R	R	R	R	R	R	R	R	R	R	R	R	R	R	R	R	R	R	R	R	R	R
scaffold546	4752	T	C	Y	-	Y	Y	Y	Y	Y	Y	Y	-	Y	Y	Y	Y	Y	Y	Y	-	Y	Y	Y	Y	Y	Y	Y	Y	Y	Y	Y	Y	Y	Y	Y	Y	Y	Y	Y	Y	Y	Y	Y	Y	Y	Y	Y	Y
scaffold546	4908	A	G	R	-	R	R	-	R	R	R	R	R	A	-	R	R	R	R	R	-	R	R	R	R	R	R	R	R	R	R	R	R	R	R	R	R	R	R	R	-	-	-	R	R	R	R	R	R
scaffold552	19656	A	T	W	-	W	W	W	-	-	W	W	W	W	-	W	W	W	W	W	W	W	W	W	W	W	W	-	W	W	W	W	W	W	W	W	W	W	W	W	W	W	W	W	W	W	W	W	W
scaffold552	19662	C	T	Y	Y	-	Y	Y	-	Y	Y	Y	Y	Y	-	Y	Y	Y	Y	Y	Y	Y	Y	Y	Y	Y	Y	Y	Y	Y	Y	Y	Y	Y	Y	Y	Y	Y	Y	Y	Y	Y	Y	Y	Y	Y	Y	Y	Y
scaffold552	19667	T	C	Y	Y	-	Y	Y	-	Y	Y	Y	Y	Y	-	Y	Y	Y	Y	Y	Y	Y	Y	Y	Y	Y	Y	Y	Y	Y	Y	Y	Y	Y	Y	Y	Y	Y	Y	Y	Y	Y	Y	Y	Y	Y	Y	Y	Y
scaffold552	19675	C	A	M	M	-	M	M	-	M	M	M	M	M	-	M	M	-	M	M	M	M	M	M	M	M	M	M	M	M	M	M	M	M	M	M	M	M	M	M	M	M	M	M	M	M	M	M	M
scaffold552	19683	A	G	R	R	-	R	R	-	R	R	R	R	R	-	R	R	R	R	R	R	R	R	R	R	R	R	R	R	R	R	R	R	R	R	R	R	R	R	R	R	R	R	R	R	R	R	R	R
scaffold552	19708	G	T	K	K	-	K	K	G	K	K	K	K	K	K	K	K	K	K	K	K	K	K	K	K	K	K	K	K	K	K	K	K	K	K	K	K	K	K	K	K	K	K	K	K	K	K	K	K
scaffold552	19711	T	C	Y	Y	-	Y	Y	T	Y	Y	Y	Y	Y	Y	Y	Y	Y	Y	Y	Y	Y	Y	Y	Y	Y	Y	Y	Y	Y	Y	Y	Y	Y	Y	Y	Y	Y	Y	Y	Y	Y	Y	Y	Y	Y	Y	Y	Y
scaffold552	19758	A	C	M	M	M	M	M	A	M	M	M	M	M	M	M	M	M	M	M	M	M	M	M	M	M	M	M	M	M	M	M	M	M	M	M	M	M	M	M	M	M	M	M	M	M	M	M	M
scaffold552	19774	G	A	R	R	R	R	R	G	R	R	R	R	R	R	R	R	R	R	R	R	R	R	R	R	R	R	R	R	R	R	R	R	R	R	R	R	R	R	R	R	R	R	R	R	R	R	R	R
scaffold552	19914	C	G	S	S	S	S	S	S	S	S	S	S	S	S	S	S	S	S	S	S	S	S	S	S	S	S	S	S	S	S	S	S	S	S	S	S	S	S	S	S	S	S	S	S	S	S	S	S
scaffold552	19934	G	T	K	K	K	K	-	K	K	K	K	K	K	-	K	K	K	K	G	K	K	K	K	K	-	K	K	K	K	K	K	-	K	K	K	K	K	K	G	K	K	K	K	K	K	K	K	K
scaffold552	19953	C	T	Y	Y	Y	Y	Y	Y	Y	Y	Y	Y	-	Y	Y	Y	Y	Y	Y	Y	Y	Y	Y	Y	Y	Y	Y	Y	Y	Y	Y	Y	Y	Y	Y	Y	Y	Y	Y	Y	Y	Y	Y	Y	Y	-	Y	Y
scaffold552	20044	C	A	A	A	A	A	A	A	A	A	A	A	A	A	A	A	A	A	A	A	A	A	A	A	A	A	A	A	A	A	A	A	A	A	A	A	A	A	A	A	A	A	A	A	A	A	A	A
scaffold552	20097	C	T	Y	Y	Y	Y	Y	Y	Y	Y	Y	Y	Y	Y	Y	Y	Y	Y	Y	Y	Y	Y	Y	Y	Y	Y	Y	Y	Y	Y	Y	Y	Y	Y	Y	Y	Y	Y	Y	Y	Y	Y	Y	Y	Y	Y	Y	Y
scaffold552	20126	A	G	R	R	R	R	R	R	R	R	R	R	R	R	R	R	R	R	R	R	R	R	R	R	R	R	R	R	R	R	R	R	R	R	R	R	R	R	R	R	R	R	R	R	R	R	R	R
scaffold552	20231	C	T	Y	Y	Y	Y	Y	Y	Y	Y	Y	Y	Y	Y	Y	Y	Y	Y	Y	Y	Y	Y	Y	Y	Y	Y	Y	Y	Y	Y	Y	Y	Y	Y	Y	Y	Y	Y	Y	Y	Y	Y	Y	Y	Y	Y	Y	Y
scaffold552	20262	C	T	C	C	C	C	C	C	C	C	C	C	C	C	C	C	C	C	C	C	C	C	C	C	C	C	C	C	C	C	C	C	C	C	C	C	C	C	C	C	C	C	C	C	C	C	C	C
scaffold552	20264	G	C	S	S	S	S	S	S	S	S	S	S	S	S	S	S	S	S	S	S	S	S	S	S	S	S	S	S	S	S	S	S	S	S	S	S	S	S	S	S	S	S	S	S	S	S	S	S
scaffold552	20341	A	T	W	W	W	W	W	-	W	W	-	W	W	W	W	-	W	W	W	W	W	W	W	W	W	W	W	W	-	W	W	W	W	W	W	W	W	W	W	W	W	W	-	W	W	W	W	A
scaffold552	20407	C	T	Y	Y	Y	Y	Y	Y	Y	Y	Y	Y	Y	Y	Y	Y	Y	Y	-	Y	Y	Y	Y	Y	Y	Y	Y	Y	Y	Y	Y	Y	Y	Y	Y	Y	Y	Y	Y	Y	Y	Y	Y	Y	Y	Y	Y	Y
scaffold552	20463	C	G	S	S	S	S	S	S	S	S	S	S	S	S	S	S	S	S	S	-	S	S	S	S	S	S	S	S	S	S	S	S	S	S	S	S	S	S	S	S	S	S	S	S	S	S	S	S
scaffold552	20473	T	C	Y	Y	Y	Y	Y	Y	Y	Y	Y	Y	Y	Y	Y	Y	Y	Y	Y	Y	Y	Y	Y	Y	Y	Y	Y	Y	Y	Y	Y	Y	Y	Y	Y	Y	Y	Y	Y	Y	Y	Y	Y	Y	Y	Y	Y	Y
scaffold552	20479	G	T	K	K	K	K	K	K	K	K	K	K	K	K	K	K	K	K	K	K	K	K	K	K	K	K	K	K	K	K	K	K	K	K	K	K	K	K	K	K	K	K	K	K	K	K	K	K
scaffold552	20482	A	G	R	R	R	R	R	R	R	R	R	R	R	R	R	R	R	R	R	R	R	R	R	R	R	R	R	R	R	R	R	R	R	R	R	R	R	R	R	R	R	R	R	R	R	R	R	R
scaffold552	20495	G	A	R	R	R	R	R	R	R	R	R	R	R	R	R	R	R	R	R	R	R	R	R	R	R	R	R	R	R	R	R	R	R	R	R	R	R	R	R	R	R	R	R	R	R	R	R	R
scaffold552	20496	C	T	Y	Y	Y	Y	Y	Y	Y	Y	Y	Y	Y	Y	Y	Y	Y	Y	Y	Y	Y	Y	Y	Y	Y	Y	Y	Y	Y	Y	Y	Y	Y	Y	Y	Y	Y	Y	Y	Y	Y	Y	Y	Y	Y	Y	Y	Y
scaffold552	20507	G	T	K	K	K	K	K	K	K	K	K	K	K	K	K	K	K	K	K	K	K	K	K	K	K	K	K	K	K	K	K	K	K	K	K	K	K	K	K	K	K	K	K	K	K	K	K	K
scaffold552	20519	T	A	W	W	W	W	W	W	W	W	W	W	W	W	W	W	W	W	W	W	W	W	W	W	W	W	W	W	W	W	W	W	W	W	W	W	W	W	W	W	W	W	W	W	W	W	W	W
scaffold552	20531	A	T	W	W	W	W	W	W	W	W	W	W	-	W	W	W	W	W	W	W	W	W	W	W	W	W	W	W	W	W	W	W	W	W	W	W	W	W	W	W	-	W	W	W	W	W	W	W
scaffold552	20532	T	C	Y	Y	Y	Y	Y	Y	Y	Y	Y	Y	-	Y	Y	Y	Y	Y	Y	Y	Y	Y	Y	Y	Y	Y	Y	Y	Y	Y	Y	Y	Y	Y	Y	Y	Y	Y	Y	Y	-	Y	Y	Y	Y	Y	Y	Y
scaffold552	20540	C	G	S	S	S	S	S	S	S	S	S	S	C	S	S	S	-	S	S	S	S	S	S	S	S	S	S	S	S	S	S	S	S	S	S	S	S	S	S	S	C	S	S	S	S	S	S	S
scaffold552	20603	T	C	Y	Y	-	Y	Y	Y	Y	Y	Y	Y	Y	Y	Y	Y	Y	Y	Y	Y	Y	Y	Y	Y	Y	Y	Y	Y	Y	Y	Y	Y	Y	Y	Y	Y	Y	Y	Y	Y	-	Y	T	Y	Y	Y	Y	-
scaffold552	20608	T	C	Y	Y	-	Y	Y	Y	Y	Y	Y	Y	Y	Y	Y	Y	Y	Y	Y	Y	Y	Y	Y	Y	Y	Y	Y	Y	Y	Y	Y	Y	Y	Y	Y	Y	Y	Y	Y	Y	Y	Y	T	Y	Y	Y	Y	-
scaffold552	20611	C	T	Y	Y	-	Y	Y	Y	Y	Y	Y	Y	Y	Y	Y	Y	Y	Y	Y	Y	Y	Y	Y	Y	Y	Y	Y	Y	Y	Y	Y	Y	Y	Y	Y	Y	Y	Y	Y	Y	Y	Y	C	Y	Y	Y	Y	-
scaffold552	21826	T	C	Y	Y	Y	-	Y	Y	Y	Y	Y	Y	-	Y	Y	-	Y	Y	Y	Y	Y	Y	Y	Y	Y	Y	Y	Y	Y	Y	Y	Y	Y	Y	Y	Y	Y	Y	C	Y	Y	Y	Y	Y	-	Y	-	Y
scaffold552	21827	A	G	R	R	R	-	R	R	R	R	R	R	-	R	R	-	R	R	R	R	R	R	R	R	R	R	R	R	R	-	R	R	R	R	R	R	R	R	G	R	R	R	R	R	R	R	-	R
scaffold552	21829	C	A	M	M	-	M	-	M	-	M	M	-	M	M	M	M	M	M	M	M	M	M	M	M	M	C	M	-	M	M	M	M	M	M	-	M	C	M	M	M	M	M	M	M	M	M	M	M
scaffold552	21848	G	A	G	G	-	-	G	G	G	-	G	G	R	G	-	G	G	G	R	R	R	R	G	G	-	G	G	G	G	G	G	-	G	G	G	G	G	G	R	G	G	G	R	G	R	R	G	G
scaffold557	182	G	C	S	S	-	S	S	S	S	S	S	S	S	S	S	S	S	S	S	S	S	S	S	S	S	S	S	S	S	S	S	S	S	S	S	S	S	S	S	S	S	S	S	S	S	S	S	S
scaffold557	210	T	G	K	K	K	K	K	K	K	K	K	-	K	K	K	K	K	K	K	K	K	K	K	K	K	K	K	K	K	K	K	K	K	K	K	K	K	K	K	K	K	K	K	K	K	K	K	K
scaffold557	522	A	G	R	R	-	R	A	R	A	R	R	A	R	R	R	A	R	A	R	A	A	R	R	-	R	A	R	R	R	R	R	R	R	R	A	R	R	R	A	A	R	R	-	A	R	R	R	R
scaffold557	526	A	C	M	M	-	M	M	M	M	M	M	M	M	M	M	M	M	M	M	M	M	M	M	M	M	-	M	M	M	M	M	M	M	M	M	M	M	M	M	M	M	M	M	M	M	M	M	M
scaffold557	544	C	G	G	G	G	G	G	G	G	G	G	G	G	G	G	G	G	G	G	G	G	G	G	G	G	G	G	G	G	G	G	G	G	G	G	G	G	G	G	G	G	G	G	G	G	G	G	G
scaffold557	758	C	T	Y	Y	Y	-	Y	Y	Y	Y	Y	Y	Y	Y	Y	Y	Y	Y	Y	Y	Y	Y	Y	Y	Y	Y	Y	Y	Y	Y	Y	Y	Y	Y	Y	Y	Y	Y	Y	Y	Y	C	Y	Y	Y	Y	Y	Y
scaffold557	768	G	A	R	R	R	R	R	R	R	R	R	R	R	R	R	R	R	R	R	R	R	R	R	R	R	R	R	R	R	R	R	R	R	R	R	R	R	R	R	R	R	R	R	R	R	R	R	R
scaffold557	781	A	C	M	M	M	M	M	M	M	M	M	M	M	M	M	M	M	M	M	M	M	M	M	M	M	M	M	M	M	M	M	M	M	M	M	M	M	M	M	M	M	M	M	M	M	M	M	M
scaffold557	791	C	T	Y	Y	Y	Y	Y	Y	Y	Y	Y	Y	Y	Y	Y	Y	Y	Y	Y	Y	Y	Y	Y	Y	Y	Y	Y	Y	Y	Y	Y	Y	Y	Y	Y	Y	Y	Y	Y	Y	Y	Y	Y	Y	Y	Y	Y	Y
scaffold557	814	A	C	M	M	M	M	M	M	M	M	M	M	M	M	M	M	M	M	M	M	M	M	M	M	M	M	M	M	M	M	M	M	M	M	M	M	M	M	M	M	M	M	M	M	M	M	M	M
scaffold557	923	A	G	R	R	R	R	R	R	R	R	R	R	R	R	R	R	R	R	R	R	R	R	R	R	R	R	R	R	R	R	R	R	R	R	R	R	R	R	R	R	R	R	R	R	R	R	R	R
scaffold557	964	T	A	-	-	W	W	W	-	T	W	W	W	-	W	W	W	W	W	W	-	W	W	W	W	W	W	-	W	W	W	W	W	W	W	W	W	W	W	W	W	W	W	W	W	W	W	W	W
scaffold557	7654	T	A	W	W	W	W	W	-	W	W	W	W	W	W	W	W	W	W	W	W	W	W	W	-	W	W	W	W	W	W	W	W	W	W	-	W	W	W	W	W	W	W	W	W	W	W	W	W
scaffold557	7740	G	A	R	R	R	R	R	R	R	R	R	R	R	-	R	R	R	R	R	R	R	R	R	R	R	R	R	R	R	R	R	R	R	R	R	R	R	R	R	R	R	R	R	R	R	R	R	R
scaffold557	7968	C	T	Y	-	Y	Y	Y	Y	Y	Y	Y	Y	Y	-	Y	Y	Y	Y	Y	-	Y	Y	Y	Y	Y	Y	Y	Y	Y	Y	Y	Y	Y	Y	-	Y	Y	Y	Y	Y	Y	-	Y	Y	Y	Y	Y	Y
scaffold567	41407	C	A	C	A	A	A	A	A	A	A	-	-	A	A	A	A	A	A	A	-	A	A	A	A	A	-	A	A	A	A	A	A	A	A	A	A	A	A	A	A	A	A	A	A	-	A	A	A
scaffold567	53078	A	T	T	T	T	T	T	-	-	T	-	-	T	T	T	T	-	T	T	-	T	T	T	T	T	T	T	T	T	T	T	T	T	T	T	T	T	T	T	T	T	T	T	T	-	T	T	T
scaffold567	53079	C	A	C	C	C	C	C	-	-	C	-	-	C	C	C	C	-	C	C	-	C	C	C	C	C	C	C	C	C	C	C	C	C	C	C	C	C	C	C	C	C	-	C	C	-	C	C	C
scaffold568	64	C	G	S	S	S	S	S	S	G	S	S	S	G	-	S	S	-	S	S	S	S	S	S	S	S	S	S	S	S	S	S	S	S	S	S	S	S	S	S	S	S	S	S	S	S	S	S	S
scaffold568	95	C	T	Y	Y	Y	Y	Y	Y	Y	Y	Y	Y	Y	Y	Y	Y	Y	Y	Y	Y	Y	Y	C	Y	Y	Y	Y	Y	Y	Y	Y	Y	Y	Y	Y	Y	Y	Y	Y	Y	-	Y	Y	Y	Y	Y	Y	Y
scaffold568	104	T	C	Y	Y	Y	Y	-	Y	Y	Y	-	Y	Y	Y	-	Y	Y	Y	Y	Y	Y	Y	Y	Y	Y	T	Y	Y	Y	Y	Y	Y	Y	Y	Y	T	-	Y	Y	Y	-	T	Y	Y	Y	Y	Y	Y
scaffold568	112	G	T	K	K	K	K	K	K	K	K	K	K	-	K	K	K	K	K	K	K	K	K	K	K	K	K	K	K	K	K	K	K	K	K	K	K	K	K	K	K	K	K	K	K	K	K	K	K
scaffold568	126	C	A	M	M	M	M	M	M	M	M	M	M	-	M	M	M	M	M	M	C	M	M	M	M	C	M	M	M	M	M	M	M	M	M	C	M	M	M	M	M	M	M	-	-	M	M	-	M
scaffold568	135	T	A	W	W	W	W	W	W	W	W	W	W	-	W	W	W	W	W	W	T	W	W	W	W	T	W	W	W	W	W	W	W	W	W	T	W	W	W	W	W	W	W	-	-	W	W	-	W
scaffold568	264	G	C	S	S	S	S	S	S	S	S	S	S	S	S	S	S	S	S	S	S	S	S	S	S	S	S	S	S	S	S	S	S	S	S	S	S	S	S	S	S	S	S	S	S	S	S	S	S
scaffold568	385	G	A	R	R	R	R	-	R	R	R	R	G	-	R	R	R	R	R	R	R	R	-	G	R	R	R	R	R	R	G	R	R	R	R	R	R	R	R	R	R	R	R	R	-	R	G	G	R
scaffold568	393	G	A	R	R	R	R	R	R	R	R	R	R	R	R	R	R	R	R	R	R	R	R	R	R	R	R	R	R	R	R	R	R	R	R	R	R	R	R	R	R	R	R	R	R	R	R	R	R
scaffold568	520	A	G	R	R	R	R	R	R	R	R	-	R	R	R	R	R	R	R	R	R	R	R	R	R	R	R	R	R	R	R	R	R	R	R	R	R	R	R	R	R	R	R	R	R	R	R	R	R
scaffold568	580	C	T	Y	Y	Y	Y	Y	Y	Y	Y	Y	Y	Y	Y	Y	Y	Y	Y	Y	Y	Y	Y	Y	Y	Y	Y	Y	Y	Y	Y	Y	Y	Y	Y	Y	Y	Y	Y	Y	Y	Y	Y	Y	Y	Y	Y	Y	Y
scaffold568	614	T	C	Y	Y	Y	Y	Y	Y	Y	Y	Y	Y	Y	Y	Y	Y	Y	Y	Y	Y	Y	Y	Y	Y	Y	Y	Y	Y	Y	Y	Y	Y	Y	Y	Y	Y	Y	Y	Y	Y	Y	Y	Y	Y	Y	Y	Y	Y
scaffold568	684	G	T	K	K	K	K	K	-	-	K	K	K	K	K	K	K	K	K	K	K	K	K	K	-	K	K	K	K	K	K	K	-	K	K	-	K	K	K	K	K	K	K	-	K	G	K	K	K
scaffold568	751	A	C	M	M	M	M	-	M	M	M	M	-	M	M	M	M	M	M	M	M	M	M	M	M	M	M	M	M	M	M	M	M	M	M	M	M	M	M	M	M	M	-	M	M	M	M	M	M
scaffold571	2924	G	T	G	K	K	K	-	-	K	K	K	-	G	K	G	K	K	K	K	K	K	K	K	K	K	K	K	K	K	K	K	K	K	-	-	K	K	-	K	K	K	K	K	K	K	K	K	K
scaffold571	2928	T	C	-	Y	Y	Y	-	-	Y	Y	Y	-	T	Y	T	Y	Y	Y	Y	Y	Y	Y	Y	Y	Y	Y	Y	Y	Y	Y	Y	Y	Y	Y	-	Y	Y	-	Y	Y	Y	Y	Y	Y	Y	Y	Y	Y
scaffold571	3014	G	T	T	T	T	T	T	T	T	T	T	-	-	T	T	T	T	T	T	T	T	T	T	T	T	T	T	T	T	T	T	T	T	T	T	T	T	T	T	T	T	T	T	T	T	T	T	T
scaffold571	3039	G	T	K	K	K	K	K	K	K	K	K	-	-	K	K	K	K	-	K	K	K	K	K	K	K	K	K	K	K	K	K	K	K	K	G	K	K	K	K	K	K	K	K	K	K	K	K	K
scaffold575	64	A	G	R	R	-	R	-	R	R	R	R	R	R	R	R	R	R	R	R	R	R	R	R	-	R	R	R	R	R	R	R	R	R	R	R	R	R	G	R	R	R	R	R	R	R	R	R	R
scaffold575	65	A	G	R	R	-	R	-	-	R	R	R	R	R	R	R	R	R	R	R	R	R	R	R	-	R	R	R	R	R	R	R	R	R	R	R	R	R	G	R	R	R	R	R	R	R	R	R	R
scaffold575	139	T	C	Y	Y	Y	Y	-	Y	-	Y	Y	-	Y	Y	Y	Y	Y	Y	Y	Y	Y	Y	Y	Y	Y	-	Y	Y	Y	Y	Y	Y	Y	Y	-	Y	Y	Y	Y	Y	-	Y	Y	Y	-	Y	Y	Y
scaffold575	147	C	T	Y	Y	-	Y	Y	Y	Y	Y	Y	-	Y	Y	-	Y	Y	Y	Y	Y	Y	Y	Y	Y	Y	Y	Y	Y	Y	Y	Y	Y	Y	Y	Y	Y	Y	-	Y	Y	Y	Y	Y	Y	Y	Y	Y	Y
scaffold578	36980	C	G	C	G	G	G	S	S	S	C	-	G	C	G	-	C	C	G	G	-	C	C	G	C	C	S	-	C	G	G	S	G	G	S	G	C	-	C	-	-	S	C	C	C	C	G	G	G
scaffold582	15328	C	T	Y	Y	-	Y	Y	Y	Y	Y	C	-	Y	-	Y	Y	Y	-	Y	Y	Y	-	Y	Y	Y	Y	Y	Y	Y	Y	Y	Y	Y	Y	C	Y	Y	Y	Y	Y	Y	Y	Y	Y	Y	-	Y	Y
scaffold591	4404	G	A	-	R	R	R	R	-	-	-	-	R	R	-	R	-	R	R	R	R	R	R	R	R	R	R	R	R	R	R	R	R	R	R	R	R	R	R	R	R	R	R	R	R	R	R	R	R
scaffold591	5111	G	T	K	K	K	K	K	K	K	K	-	K	-	K	K	K	K	K	K	K	K	K	K	K	K	K	K	K	K	K	K	K	K	K	K	K	K	K	K	K	K	K	K	K	K	K	K	K
scaffold598	22239	A	T	W	W	W	W	W	W	W	W	W	W	W	W	W	W	W	W	W	W	W	W	W	W	W	W	W	W	W	W	W	W	W	W	W	W	W	W	W	W	W	W	W	W	W	W	W	W
scaffold598	22244	C	A	M	M	M	M	M	M	M	M	M	M	M	M	M	-	C	M	M	M	M	M	M	M	M	M	M	M	M	C	M	M	M	M	M	M	M	M	M	M	M	M	M	M	M	C	M	M
scaffold598	22273	A	C	M	M	M	M	M	M	M	M	M	M	M	M	M	M	M	M	M	M	M	M	M	M	M	M	M	M	M	M	M	M	M	M	M	M	M	M	M	M	M	M	M	M	M	M	M	M
scaffold599	2572	G	T	K	K	K	K	K	K	K	K	K	K	K	K	K	K	K	K	K	K	K	K	K	K	K	K	K	K	K	K	K	K	K	K	K	K	K	K	K	K	K	K	K	K	K	K	K	K
scaffold599	2607	A	C	M	M	M	M	M	M	M	M	M	M	M	M	M	M	M	M	M	M	M	M	M	-	M	M	M	-	M	M	M	M	M	M	M	M	M	M	M	M	M	M	M	M	M	M	M	M
scaffold599	2622	T	C	Y	Y	Y	Y	Y	Y	Y	Y	Y	Y	Y	Y	Y	Y	Y	Y	Y	Y	Y	Y	Y	Y	Y	Y	Y	Y	Y	Y	Y	Y	Y	Y	Y	Y	Y	Y	Y	Y	Y	Y	Y	Y	Y	Y	Y	Y
scaffold599	2650	T	A	W	W	W	W	W	W	W	W	W	W	W	W	W	W	W	W	W	W	W	W	W	W	W	W	W	W	W	W	W	W	W	W	W	W	W	W	W	W	W	W	W	W	W	W	W	W
scaffold599	2665	T	G	K	K	K	K	K	K	K	K	K	-	K	K	K	K	K	K	K	K	K	K	K	K	K	K	K	K	K	K	K	K	K	K	K	K	K	K	K	K	K	K	K	K	K	K	K	K
scaffold599	2743	C	T	Y	Y	C	Y	-	Y	Y	Y	-	-	Y	-	Y	Y	Y	Y	Y	Y	Y	Y	-	Y	Y	Y	Y	Y	Y	Y	Y	Y	Y	Y	Y	Y	Y	-	Y	Y	Y	Y	Y	Y	Y	Y	Y	Y
scaffold599	2771	C	A	A	A	A	A	A	A	A	A	-	-	A	A	A	A	A	A	A	A	A	A	A	A	A	A	A	A	A	A	A	A	A	A	A	A	A	A	A	A	A	A	-	A	A	A	A	A
scaffold599	2864	A	G	R	R	-	R	R	A	R	R	R	R	R	R	R	R	R	R	R	R	R	A	A	R	R	-	R	R	R	R	R	R	R	R	-	R	R	-	R	R	R	R	-	R	-	R	R	R
scaffold599	2895	T	C	Y	Y	-	Y	Y	T	Y	Y	Y	Y	Y	Y	Y	Y	Y	Y	Y	Y	Y	Y	Y	Y	Y	-	Y	Y	Y	-	Y	Y	Y	Y	Y	Y	Y	-	Y	Y	Y	Y	-	Y	Y	Y	Y	Y
scaffold599	2911	A	T	W	W	W	W	W	-	W	W	W	W	W	W	W	W	W	W	W	W	W	W	W	W	W	-	W	W	W	-	W	W	W	W	-	W	W	-	W	W	W	W	-	W	W	W	W	W
scaffold599	2972	G	A	R	R	R	R	R	-	-	R	R	R	R	R	R	R	R	R	R	R	R	R	-	R	R	R	R	R	R	-	R	R	R	R	-	R	R	-	R	R	R	R	R	-	R	R	R	R
scaffold599	6275	T	A	A	A	A	A	A	A	A	A	A	A	A	A	A	A	A	A	A	A	A	A	A	A	A	A	A	A	A	A	A	A	A	A	A	A	A	A	A	A	A	A	A	A	A	A	A	A
scaffold599	6286	G	C	G	-	S	S	S	S	-	S	-	S	S	S	S	S	G	G	S	S	S	S	G	S	S	G	-	G	G	S	S	S	S	S	S	S	G	G	-	S	S	S	G	-	G	-	S	S
scaffold599	6291	A	T	T	T	T	T	T	T	T	T	T	T	T	T	T	T	T	T	T	T	T	T	T	T	T	T	T	T	T	T	T	T	T	T	T	T	T	T	T	T	T	T	T	T	T	T	T	T
scaffold599	6310	A	G	G	G	G	G	G	G	G	G	G	G	G	G	G	G	G	G	G	G	G	G	G	G	G	G	G	G	G	G	G	G	G	G	G	G	G	G	G	G	G	G	G	G	G	G	G	G
scaffold599	6314	T	G	G	G	G	G	G	G	G	G	G	G	G	G	G	G	G	G	G	G	G	G	G	G	G	-	G	G	G	G	G	G	G	G	G	G	G	G	G	G	G	G	G	G	G	G	G	G
scaffold599	6317	T	A	A	A	A	A	A	A	A	A	A	A	A	A	A	A	A	A	A	A	A	A	A	A	A	A	A	A	A	A	A	A	A	A	A	A	A	A	A	A	A	A	A	A	A	A	A	A
scaffold599	6349	C	A	A	A	A	A	A	A	A	A	A	A	A	A	A	A	A	A	A	A	A	A	A	A	A	A	A	A	A	A	A	A	A	A	A	A	A	A	A	A	A	A	A	A	A	A	A	A
scaffold599	6415	C	A	M	M	-	C	C	-	-	M	M	C	M	M	M	M	M	M	M	C	M	M	C	-	M	M	M	M	M	C	M	M	M	M	M	C	M	M	M	M	M	M	M	M	-	M	M	M
scaffold599	6463	T	C	Y	Y	Y	Y	Y	Y	Y	Y	C	Y	Y	Y	Y	Y	Y	Y	Y	Y	Y	Y	Y	Y	Y	Y	Y	Y	Y	Y	Y	Y	Y	Y	Y	Y	Y	Y	Y	Y	Y	Y	Y	Y	Y	Y	Y	Y
scaffold599	6488	T	C	-	Y	-	Y	Y	T	T	Y	Y	-	T	-	Y	Y	T	Y	Y	T	Y	Y	Y	Y	Y	Y	T	Y	Y	Y	Y	T	-	-	Y	Y	Y	-	Y	Y	T	Y	Y	T	T	Y	Y	Y
scaffold599	6490	T	C	C	C	C	C	C	C	C	C	C	C	C	C	C	C	C	C	C	C	C	C	C	C	C	C	C	C	C	C	C	C	C	C	C	C	C	C	C	C	C	C	C	C	C	C	C	C
scaffold599	6550	T	C	Y	Y	Y	C	Y	Y	Y	Y	Y	Y	Y	C	Y	-	Y	Y	Y	Y	Y	Y	Y	Y	Y	Y	Y	Y	Y	Y	Y	Y	Y	Y	Y	Y	Y	Y	Y	Y	Y	-	Y	Y	Y	Y	Y	Y
scaffold599	6622	G	C	S	S	S	S	S	S	S	S	S	-	S	S	S	-	S	S	S	S	S	S	S	S	S	S	S	S	S	S	S	S	S	S	S	S	S	S	S	S	S	S	-	S	S	S	S	S
scaffold599	6629	G	A	R	R	R	R	R	R	R	R	R	R	-	R	G	R	R	R	R	R	R	G	R	R	R	R	R	R	R	-	R	R	R	R	G	R	R	R	R	R	R	R	R	R	G	R	R	R
scaffold599	6647	G	A	G	G	R	G	G	G	R	G	G	G	G	G	-	G	R	R	G	R	R	G	R	R	-	R	R	R	G	R	R	R	R	G	R	G	R	R	G	G	R	G	R	G	G	G	G	R
scaffold599	6710	C	A	M	M	M	M	M	M	M	M	M	M	M	M	M	M	M	M	M	C	M	M	M	M	M	M	M	M	M	M	M	M	M	M	M	M	M	M	M	M	M	M	M	M	M	M	M	M
scaffold599	6723	C	T	Y	Y	-	Y	Y	Y	Y	Y	Y	Y	Y	Y	Y	Y	Y	Y	Y	Y	Y	Y	Y	Y	Y	Y	Y	Y	Y	Y	Y	Y	Y	Y	Y	Y	Y	Y	Y	Y	-	Y	Y	Y	Y	Y	Y	Y
scaffold599	6759	C	A	M	M	M	M	M	-	M	M	C	M	M	-	C	M	-	C	-	M	M	M	M	M	M	M	M	M	M	M	M	M	M	M	M	M	M	M	M	M	M	M	M	M	M	M	C	M
scaffold599	6771	A	C	M	M	M	M	M	M	M	M	M	M	M	M	M	M	M	M	M	M	M	M	M	M	M	M	M	M	M	M	M	M	M	M	M	M	M	M	M	M	M	M	M	M	M	M	M	M
scaffold599	6772	T	G	K	K	T	-	K	T	K	-	K	-	K	K	-	K	K	K	K	K	K	K	K	K	K	K	K	K	-	K	K	T	K	K	T	K	K	T	K	K	T	T	K	K	T	K	K	K
scaffold599	6780	A	C	M	M	M	M	M	M	M	M	M	M	M	M	M	M	M	M	M	M	M	M	M	M	M	M	M	M	M	M	M	M	M	M	M	M	M	M	M	M	M	M	M	M	M	M	M	M
scaffold599	6820	A	G	R	R	R	R	R	R	R	R	R	R	R	R	R	R	R	R	R	R	R	R	R	R	R	R	R	R	R	R	R	R	R	R	R	R	R	R	R	R	R	R	R	R	R	R	R	R
scaffold599	6821	T	G	K	K	K	K	K	K	K	K	K	K	K	-	K	K	K	K	K	K	K	K	K	K	K	K	K	K	K	K	K	K	K	K	K	K	K	K	K	K	G	K	K	K	K	K	K	K
scaffold599	6888	T	G	G	G	G	G	G	G	G	G	G	G	G	G	G	G	G	G	G	G	G	G	G	G	G	G	G	G	G	G	G	G	G	G	G	G	G	G	G	G	G	G	G	G	G	G	G	G
scaffold599	6993	A	C	M	M	M	M	M	M	M	M	M	M	M	M	M	M	M	M	M	M	M	M	M	M	M	M	M	M	M	M	M	M	M	M	M	M	M	M	M	M	M	M	M	M	M	M	M	M
scaffold599	7009	A	T	W	W	W	W	W	W	W	W	W	W	W	W	W	W	W	W	W	W	W	W	W	W	W	W	W	W	W	W	W	W	W	W	W	W	W	W	W	W	W	W	W	W	W	W	W	W
scaffold599	7041	G	A	R	R	R	R	R	R	R	R	G	R	R	R	R	R	R	R	R	R	R	R	R	R	R	R	R	R	R	R	R	R	R	R	R	R	R	R	R	R	R	R	R	R	R	R	R	R
scaffold599	7064	C	A	M	M	M	M	M	M	-	M	M	M	C	M	M	M	-	M	M	M	M	M	M	M	-	M	-	M	M	M	M	M	M	-	M	M	M	M	M	M	M	M	M	-	-	C	M	M
scaffold599	7076	T	C	Y	Y	T	Y	-	Y	Y	T	Y	Y	Y	-	T	-	Y	Y	Y	-	Y	Y	T	Y	Y	Y	Y	Y	Y	Y	Y	Y	Y	Y	Y	Y	Y	Y	T	Y	Y	T	-	Y	-	Y	Y	Y
scaffold599	7077	A	C	C	C	C	C	C	C	C	C	C	C	C	C	C	C	C	C	C	C	C	C	C	C	C	C	C	C	C	C	C	C	C	C	C	C	C	C	C	C	C	C	C	C	C	C	C	C
scaffold599	7104	G	T	G	-	K	K	-	K	K	K	K	-	-	K	K	-	G	K	K	K	K	K	K	K	G	K	K	K	G	K	K	K	G	K	K	K	K	K	K	K	K	K	K	K	-	-	K	K
scaffold599	7120	C	A	M	M	M	M	M	M	M	M	M	-	M	M	M	M	M	M	M	M	M	M	M	M	M	M	M	M	M	M	M	M	M	M	M	M	M	M	M	M	M	M	M	M	M	M	M	M
scaffold599	7159	A	C	M	A	M	M	M	-	M	M	A	M	M	-	M	M	M	A	M	M	M	M	M	M	M	M	M	M	M	M	M	M	M	M	M	M	M	M	M	M	M	-	-	-	-	M	M	M
scaffold599	7160	C	T	Y	C	Y	Y	Y	-	Y	Y	C	Y	Y	Y	Y	Y	Y	C	Y	Y	Y	Y	Y	Y	Y	Y	Y	Y	Y	Y	Y	Y	Y	Y	Y	Y	Y	-	Y	Y	Y	-	-	-	-	Y	Y	Y
scaffold599	7175	G	A	R	A	R	R	R	R	R	R	R	R	R	R	R	R	R	R	R	R	R	R	R	R	R	R	R	R	R	R	R	R	R	R	R	R	R	R	R	R	R	R	R	R	R	R	R	R
scaffold599	7183	C	T	Y	-	Y	Y	Y	Y	Y	Y	Y	Y	Y	Y	Y	Y	Y	Y	Y	Y	Y	Y	Y	Y	Y	Y	Y	Y	Y	Y	Y	Y	Y	Y	Y	Y	Y	Y	Y	Y	Y	Y	Y	Y	Y	Y	Y	Y
scaffold599	7241	A	C	M	M	M	M	M	M	M	M	M	M	M	M	M	M	M	M	M	M	M	M	M	M	M	M	M	M	M	M	M	M	M	M	M	M	M	M	M	M	M	M	M	M	M	M	M	M
scaffold599	7258	T	G	K	-	K	K	K	K	K	K	K	K	K	K	K	K	K	K	K	K	K	K	K	K	K	K	K	K	K	K	K	K	K	K	K	K	K	K	K	K	K	K	K	K	-	K	K	K
scaffold599	7260	C	G	C	C	C	C	S	C	C	C	C	C	C	C	C	C	-	C	S	C	C	C	C	C	C	C	C	-	C	C	C	C	C	S	C	C	C	C	C	C	C	C	C	C	-	C	C	C
scaffold599	7276	C	G	S	S	S	S	S	S	S	S	S	S	S	S	S	S	S	S	S	S	S	S	S	S	S	S	S	S	S	S	S	S	S	S	S	S	S	S	S	S	S	S	S	S	-	S	S	S
scaffold599	7280	G	T	K	K	K	K	K	K	K	K	K	K	K	K	K	K	K	K	K	K	K	K	K	K	K	K	K	K	K	K	K	K	K	K	K	K	K	K	K	K	K	K	K	K	-	K	K	K
scaffold599	7320	A	C	M	M	M	M	M	M	M	M	M	M	M	M	M	M	M	M	M	M	M	M	M	M	M	M	M	M	M	M	M	M	M	M	M	M	M	M	M	M	M	M	M	M	M	M	M	M
scaffold606	22748	A	C	M	-	M	M	M	A	M	M	M	-	M	-	M	M	M	M	M	M	M	M	M	M	M	-	M	M	M	M	M	M	M	M	M	M	-	M	M	M	-	-	M	M	-	M	M	M
scaffold606	22799	T	C	Y	Y	Y	Y	Y	-	Y	Y	Y	-	Y	Y	Y	Y	Y	Y	Y	Y	Y	Y	Y	Y	Y	Y	Y	Y	Y	Y	Y	Y	Y	Y	Y	Y	Y	Y	Y	Y	-	-	Y	Y	Y	-	Y	Y
scaffold606	22818	A	C	M	M	M	M	M	-	M	M	M	-	M	M	M	M	M	M	M	M	M	M	M	M	-	M	M	M	M	M	M	M	M	M	M	M	M	M	M	M	-	-	M	M	M	-	M	M
scaffold612	47692	C	A	C	C	C	C	C	C	C	C	-	C	-	C	C	C	C	C	C	-	C	C	C	C	-	C	C	C	C	C	C	C	C	C	-	C	C	C	C	C	C	C	C	C	C	C	C	C
scaffold619	143	T	C	T	-	Y	Y	-	-	Y	Y	Y	Y	Y	-	Y	T	-	Y	Y	Y	Y	Y	Y	Y	Y	Y	Y	Y	Y	Y	Y	Y	Y	Y	Y	Y	Y	Y	Y	Y	Y	Y	Y	Y	Y	T	Y	Y
scaffold623	1379	C	T	Y	Y	Y	Y	Y	-	Y	Y	Y	Y	Y	Y	Y	Y	Y	Y	Y	-	Y	Y	Y	Y	Y	Y	Y	Y	Y	Y	Y	Y	Y	Y	Y	Y	Y	Y	Y	Y	Y	-	Y	Y	Y	Y	-	Y
scaffold623	1381	T	C	Y	Y	Y	Y	Y	-	-	Y	Y	Y	-	Y	Y	Y	Y	Y	Y	-	Y	Y	Y	Y	Y	Y	Y	Y	Y	Y	Y	Y	Y	Y	Y	Y	Y	Y	Y	Y	Y	-	Y	Y	Y	Y	-	Y
scaffold623	1402	T	C	Y	Y	Y	Y	Y	-	Y	Y	Y	Y	Y	Y	Y	Y	Y	Y	Y	Y	Y	Y	Y	Y	Y	Y	Y	Y	Y	Y	Y	Y	Y	Y	Y	Y	-	Y	Y	Y	Y	-	Y	Y	Y	Y	Y	Y
scaffold623	1443	G	T	K	K	K	K	K	K	K	K	K	K	K	K	K	K	-	K	K	K	K	K	K	K	K	K	K	K	K	K	K	K	K	K	K	K	K	K	K	K	K	K	K	K	K	K	K	K
scaffold623	1531	G	T	K	K	-	K	K	K	K	K	K	K	-	K	K	K	K	-	K	-	-	K	K	K	K	K	K	K	K	K	K	K	K	K	K	K	K	K	K	K	K	K	K	K	-	K	K	K
scaffold623	1535	A	G	R	R	-	R	R	R	R	R	R	R	-	R	R	R	R	-	R	-	R	R	R	R	R	-	R	R	R	R	R	R	R	R	R	R	R	R	R	R	R	R	R	R	-	R	R	R
scaffold623	1559	A	G	R	R	R	R	R	R	R	R	R	R	R	R	R	R	R	R	R	-	R	R	-	R	R	R	R	R	R	R	R	R	R	R	R	R	R	R	R	R	R	R	R	R	R	R	R	R
scaffold623	1631	G	C	S	S	S	S	S	S	S	S	-	S	-	S	S	S	S	S	S	S	S	S	S	S	S	S	S	S	S	S	S	S	S	S	S	S	S	S	S	S	S	S	S	S	S	S	S	S
scaffold623	1643	G	T	K	K	K	K	K	K	K	K	K	K	K	K	K	K	K	K	K	K	K	K	K	K	K	K	K	K	K	K	K	K	K	K	K	K	K	K	K	K	-	K	K	K	K	K	K	K
scaffold623	1696	G	T	K	K	K	K	K	K	K	K	K	K	-	K	K	K	K	K	K	K	K	K	K	K	K	K	K	K	K	K	K	K	K	K	K	K	K	K	K	K	K	K	K	K	K	K	K	K
scaffold623	1784	A	G	R	R	R	R	R	R	R	R	R	R	R	R	R	R	R	R	R	R	R	R	R	R	R	R	R	R	R	R	R	R	R	R	R	R	R	-	R	R	R	R	R	R	R	R	R	R
scaffold623	1790	T	C	Y	Y	Y	Y	Y	Y	Y	Y	Y	Y	Y	Y	Y	Y	Y	Y	-	Y	Y	Y	Y	Y	Y	Y	Y	Y	Y	Y	Y	Y	Y	Y	Y	Y	Y	-	Y	Y	Y	Y	Y	Y	Y	Y	Y	Y
scaffold623	2013	A	G	R	R	R	R	R	R	R	R	R	R	-	-	R	R	R	R	R	R	R	R	R	R	R	R	R	R	R	R	R	R	R	R	R	R	R	R	R	R	R	R	R	R	R	R	R	R
scaffold623	2033	G	A	R	R	R	R	R	R	R	R	R	R	R	R	R	R	R	R	R	R	R	R	R	R	R	R	R	R	R	R	R	R	R	R	R	R	R	R	R	R	R	R	R	R	R	R	R	R
scaffold623	2052	G	T	K	K	K	K	K	K	K	K	K	-	K	-	K	K	K	K	K	K	K	K	K	K	K	K	K	K	K	K	K	K	K	K	K	K	K	K	K	K	K	K	K	K	K	K	K	K
scaffold623	2126	A	G	R	R	R	R	R	R	R	R	R	R	R	-	R	R	R	R	R	R	R	R	R	R	R	R	R	R	R	R	R	R	R	R	R	R	R	R	R	R	R	R	R	R	R	R	R	R
scaffold623	2138	C	T	Y	Y	Y	Y	Y	Y	Y	Y	Y	Y	Y	Y	Y	Y	Y	Y	Y	Y	Y	Y	Y	Y	Y	Y	Y	Y	Y	Y	Y	Y	Y	Y	Y	Y	Y	Y	Y	Y	Y	Y	Y	Y	Y	Y	Y	Y
scaffold623	2221	G	A	A	A	A	A	A	A	A	A	A	-	A	A	A	A	A	A	A	A	A	A	A	A	A	A	A	A	A	A	A	A	A	A	A	A	A	A	A	A	A	A	A	A	A	A	A	A
scaffold623	2249	T	G	G	G	G	G	G	G	G	G	G	G	G	G	G	G	G	G	G	G	G	G	G	G	G	G	G	G	G	G	G	G	G	G	G	G	G	G	G	G	G	G	G	G	G	G	G	G
scaffold623	2252	C	T	Y	Y	Y	Y	Y	Y	Y	Y	Y	Y	Y	Y	Y	Y	Y	Y	Y	Y	Y	Y	Y	Y	Y	Y	Y	Y	Y	Y	Y	Y	Y	Y	Y	Y	Y	Y	Y	Y	Y	Y	Y	Y	Y	Y	Y	Y
scaffold623	2263	G	T	T	T	T	T	T	T	T	T	T	T	T	T	T	T	T	T	T	T	T	T	T	T	T	T	T	T	T	T	T	T	T	T	T	T	T	T	T	T	T	T	T	T	T	T	T	T
scaffold623	2305	C	T	C	C	C	C	C	C	C	C	C	C	C	C	C	C	C	C	C	C	C	C	C	C	C	-	C	C	C	C	C	C	C	C	C	C	C	C	C	C	C	C	C	C	C	C	C	C
scaffold623	2321	G	A	R	R	R	R	R	R	R	R	R	R	R	R	R	R	R	R	R	R	R	R	R	R	R	R	R	R	R	R	R	R	R	R	R	R	R	R	R	R	R	R	R	R	R	R	R	R
scaffold623	2402	C	T	Y	Y	-	Y	Y	Y	Y	-	-	Y	Y	-	Y	Y	Y	Y	Y	-	Y	Y	Y	Y	Y	Y	Y	Y	Y	Y	Y	Y	Y	Y	Y	Y	-	Y	Y	Y	Y	Y	Y	Y	Y	-	Y	Y
scaffold638	64	G	A	R	R	R	R	R	R	R	R	R	R	R	R	R	R	R	R	R	R	R	R	R	R	-	R	R	R	R	R	R	R	R	R	R	R	R	R	R	R	R	R	R	R	R	R	R	-
scaffold638	102	T	C	Y	Y	Y	Y	Y	Y	Y	Y	Y	Y	Y	Y	Y	Y	Y	Y	Y	Y	Y	Y	Y	Y	Y	Y	Y	Y	Y	Y	Y	Y	Y	-	Y	Y	Y	Y	Y	Y	Y	Y	Y	Y	Y	Y	Y	-
scaffold641	3422	A	C	M	M	M	M	M	M	M	M	M	M	M	M	M	M	M	M	M	M	M	M	M	M	M	M	M	M	M	M	M	M	M	M	M	M	M	M	M	M	M	M	M	M	M	M	M	M
scaffold641	3444	G	A	R	R	R	R	R	R	R	R	R	R	R	R	R	R	R	R	R	R	R	R	R	R	R	R	R	R	R	R	R	R	R	R	R	R	R	R	R	R	R	R	R	R	R	R	R	R
scaffold641	3477	A	G	R	R	R	R	R	R	R	R	R	R	R	R	R	R	R	R	R	R	R	R	R	R	R	R	R	R	R	R	R	R	R	R	R	R	R	R	R	R	R	R	R	R	R	R	R	R
scaffold641	3512	T	G	K	K	K	K	K	K	K	K	K	K	K	-	K	K	K	K	K	K	K	K	K	K	K	K	K	K	K	K	K	K	K	K	K	K	K	K	K	K	K	K	K	K	K	K	K	K
scaffold641	6040	G	A	R	-	R	R	R	R	R	R	R	R	-	R	R	R	R	R	R	R	-	R	-	R	R	R	R	R	R	G	R	R	R	R	R	R	R	R	R	R	R	R	R	R	R	R	R	R
scaffold641	6042	G	A	R	-	R	G	R	R	R	R	R	R	-	R	R	R	R	R	R	R	R	R	-	R	R	R	R	R	R	-	R	R	R	G	R	R	R	R	R	R	R	R	R	R	R	R	R	-
scaffold641	6224	G	A	R	R	R	R	R	R	R	R	R	R	R	R	R	R	R	R	R	R	R	R	R	-	R	R	R	R	R	R	R	R	R	R	R	R	-	R	R	R	R	-	R	-	-	R	R	R
scaffold641	6246	T	A	W	W	W	W	W	W	W	W	W	W	W	W	W	W	W	W	W	W	W	W	W	W	W	W	W	W	W	W	W	W	W	W	W	W	W	W	W	W	W	W	W	W	W	W	W	W
scaffold641	6286	C	G	S	S	S	S	S	S	S	S	S	S	S	S	S	S	S	S	S	S	S	S	S	S	S	S	S	S	S	S	S	S	S	S	S	S	S	S	S	S	S	S	S	S	S	S	S	S
scaffold641	6290	C	G	C	-	C	C	-	C	C	C	C	C	C	-	C	C	C	C	C	C	C	C	S	S	-	C	C	C	C	C	C	C	C	C	C	C	C	S	C	C	C	C	C	C	C	C	C	C
scaffold641	6305	C	T	Y	Y	Y	Y	Y	Y	Y	Y	Y	Y	Y	Y	Y	Y	Y	Y	Y	Y	Y	Y	Y	Y	Y	Y	Y	Y	Y	Y	Y	Y	Y	Y	Y	Y	Y	Y	Y	Y	Y	Y	Y	Y	Y	Y	Y	Y
scaffold641	6311	T	A	W	W	W	W	W	W	W	W	W	W	W	W	W	W	W	W	W	W	W	W	W	W	W	W	W	W	W	W	W	W	W	W	W	W	W	W	W	W	W	W	W	W	W	W	W	W
scaffold641	6321	T	C	T	T	Y	T	T	T	-	Y	T	T	T	T	T	T	T	T	T	T	T	T	T	T	T	T	T	T	Y	T	-	T	T	T	T	Y	T	T	T	T	T	Y	T	T	T	T	T	Y
scaffold641	6328	C	T	C	C	C	C	C	C	C	C	C	C	C	-	C	C	C	C	C	C	C	C	Y	-	C	C	C	C	C	C	C	C	C	C	C	C	C	Y	C	C	C	C	C	C	C	C	C	C
scaffold641	6358	C	T	C	C	C	C	C	C	C	C	C	C	C	-	C	C	C	C	C	-	C	C	Y	C	C	C	C	C	C	C	C	C	C	C	C	C	C	Y	C	C	C	C	C	C	C	C	C	C
scaffold641	6381	C	T	Y	Y	Y	Y	Y	Y	Y	Y	Y	Y	Y	Y	Y	Y	Y	Y	Y	Y	Y	Y	Y	Y	Y	Y	Y	Y	-	Y	Y	Y	Y	Y	Y	Y	Y	Y	Y	Y	Y	Y	Y	Y	Y	Y	Y	Y
scaffold641	6413	A	G	R	R	R	R	R	R	R	R	R	R	R	R	R	R	R	R	R	R	R	R	R	R	R	R	R	R	R	R	R	R	R	R	R	R	R	R	R	R	R	R	R	R	R	R	R	R
scaffold641	6448	C	T	Y	Y	Y	Y	Y	Y	Y	Y	Y	Y	Y	Y	Y	Y	Y	Y	Y	Y	Y	Y	Y	Y	Y	Y	Y	Y	Y	Y	Y	Y	Y	Y	Y	Y	Y	Y	Y	Y	Y	Y	Y	Y	Y	Y	Y	Y
scaffold641	6486	A	G	R	R	R	R	R	R	R	R	R	R	R	R	R	R	R	R	R	R	R	R	R	R	R	R	R	R	R	R	R	R	R	R	R	R	R	R	R	R	R	R	R	R	R	R	R	R
scaffold641	6519	T	C	Y	Y	Y	Y	Y	Y	Y	Y	Y	Y	Y	Y	Y	Y	Y	Y	Y	Y	Y	Y	Y	Y	Y	Y	Y	Y	Y	Y	Y	Y	Y	Y	Y	Y	Y	Y	Y	Y	Y	Y	Y	Y	Y	Y	Y	Y
scaffold641	6554	T	C	Y	Y	Y	Y	Y	Y	Y	Y	Y	Y	Y	Y	Y	Y	Y	Y	Y	Y	Y	Y	Y	Y	Y	Y	Y	Y	Y	Y	Y	Y	Y	Y	Y	Y	Y	Y	Y	Y	Y	Y	Y	Y	Y	Y	Y	Y
scaffold641	6575	A	G	R	R	R	R	R	R	R	R	R	R	R	R	R	R	R	R	R	R	R	R	R	R	R	R	R	R	R	R	R	R	R	R	R	R	R	R	R	R	R	R	R	R	R	R	R	R
scaffold641	6576	T	G	K	K	K	K	K	K	K	K	K	K	K	K	K	K	K	K	K	K	K	K	K	K	K	K	K	K	K	K	K	K	K	K	K	K	K	K	K	K	K	K	K	K	K	K	K	K
scaffold641	6618	T	G	K	K	K	K	K	K	K	K	K	K	K	K	K	K	K	K	K	K	K	K	T	K	-	K	K	K	K	K	K	K	K	K	K	K	K	K	K	K	K	K	K	K	-	K	K	K
scaffold641	6623	A	G	R	R	-	-	R	R	R	R	R	R	R	R	R	R	R	R	R	R	R	R	A	R	-	R	R	R	R	R	R	R	R	R	R	R	R	R	R	R	R	R	R	R	-	R	R	R
scaffold641	6626	T	G	K	-	-	T	K	K	K	K	K	K	K	K	K	K	K	K	K	K	K	K	T	K	-	K	K	K	K	K	K	K	K	K	K	K	-	K	K	K	K	K	K	K	-	K	K	K
scaffold641	6627	G	T	K	K	K	-	K	K	K	K	K	K	K	K	K	K	K	K	K	K	K	K	G	K	-	K	K	K	K	K	K	K	K	K	K	K	K	K	K	K	K	K	K	K	-	K	K	K
scaffold641	9130	C	T	Y	Y	Y	Y	Y	Y	Y	Y	-	Y	Y	Y	Y	Y	Y	Y	Y	Y	Y	Y	Y	Y	Y	Y	Y	Y	Y	Y	Y	Y	Y	Y	Y	Y	Y	Y	Y	Y	Y	Y	-	Y	Y	Y	Y	Y
scaffold644	852	C	A	C	C	C	M	C	C	C	C	C	-	C	-	C	C	C	C	C	C	C	C	C	C	C	C	C	C	C	C	C	C	C	C	C	C	C	C	C	C	C	C	C	C	-	C	C	C
scaffold658	8789	G	A	A	G	G	G	G	G	-	G	G	G	G	-	G	G	-	G	G	G	G	G	G	G	G	-	G	G	G	G	G	G	G	G	G	G	G	G	G	G	G	G	G	G	-	G	G	G
scaffold668	645	C	A	M	M	M	M	M	M	M	M	M	M	M	M	M	M	M	M	M	M	M	M	M	M	M	M	M	M	M	M	M	M	M	M	M	M	M	M	M	M	M	M	M	M	M	M	M	M
scaffold668	5225	T	G	K	K	K	K	K	-	K	K	K	-	K	K	K	K	K	-	K	K	K	K	K	K	K	K	K	K	K	K	-	K	K	K	K	K	K	K	K	K	K	K	K	K	K	K	K	K
scaffold668	5293	C	T	Y	Y	Y	Y	Y	Y	Y	Y	Y	Y	-	-	Y	Y	Y	Y	Y	Y	Y	Y	Y	Y	Y	Y	Y	Y	Y	Y	Y	Y	Y	Y	Y	Y	Y	Y	Y	Y	Y	Y	Y	Y	Y	Y	Y	Y
scaffold686	64	A	G	R	-	R	R	R	G	R	R	R	-	R	-	R	R	R	R	R	R	R	R	R	R	R	R	R	R	R	R	R	R	R	R	R	R	R	R	-	R	R	R	R	R	G	R	R	R
scaffold686	66	G	A	R	-	R	R	R	A	R	R	R	-	R	-	R	R	R	R	R	R	R	R	R	R	R	R	R	R	R	R	R	R	R	R	R	R	R	R	-	R	R	R	R	R	A	R	R	R
scaffold686	134	G	A	R	R	R	R	R	R	R	R	R	R	R	R	R	R	G	R	R	R	R	R	R	R	R	R	R	R	R	R	R	R	R	R	R	R	R	R	R	R	R	R	R	R	R	R	R	R
scaffold686	137	G	T	K	K	K	K	K	K	K	K	K	K	K	K	K	K	G	K	K	K	K	K	K	K	K	K	K	K	K	K	K	K	K	K	K	K	K	K	K	K	K	K	K	K	K	K	K	K
scaffold686	147	G	A	R	R	R	R	R	R	R	R	R	R	R	R	R	R	G	R	R	R	R	R	R	R	R	R	R	R	R	R	R	R	R	R	R	R	R	R	R	R	R	R	R	R	R	R	R	R
scaffold686	166	C	T	Y	Y	C	Y	Y	Y	Y	Y	Y	Y	Y	Y	Y	-	-	Y	Y	Y	Y	Y	Y	-	Y	Y	Y	Y	Y	Y	C	Y	Y	Y	Y	Y	Y	Y	-	Y	Y	-	Y	Y	-	Y	Y	Y
scaffold686	174	C	G	G	G	G	G	G	G	G	G	G	G	G	G	G	G	G	G	G	G	G	G	G	G	G	G	G	G	G	G	G	G	G	G	G	G	G	G	G	G	G	G	G	G	G	G	G	G
scaffold686	192	T	C	Y	Y	Y	Y	Y	Y	Y	Y	Y	Y	Y	Y	Y	Y	Y	Y	Y	Y	Y	Y	Y	Y	Y	Y	Y	Y	Y	Y	Y	Y	Y	Y	Y	Y	Y	Y	Y	Y	Y	Y	Y	Y	Y	Y	Y	Y
scaffold686	215	G	C	-	S	S	S	S	S	S	S	S	S	S	S	S	S	-	S	S	S	S	S	S	S	S	S	S	S	S	S	S	S	S	S	S	S	S	G	S	S	S	S	S	S	-	S	S	S
scaffold686	230	C	A	M	M	M	M	M	M	-	M	M	M	M	-	M	M	M	M	M	M	M	M	M	M	M	M	M	M	M	M	M	M	M	M	M	M	M	M	M	M	M	M	M	M	M	M	M	M
scaffold686	258	A	G	R	R	R	R	R	R	R	R	R	-	R	R	R	R	R	R	R	R	R	R	R	R	R	R	R	R	R	R	R	R	R	R	R	R	R	R	R	R	R	R	-	R	R	R	R	R
scaffold686	292	A	C	M	M	M	M	M	M	M	M	M	M	M	M	M	M	M	M	M	M	M	M	M	M	M	M	M	M	M	M	M	M	M	M	M	M	M	M	M	M	M	M	-	M	M	M	M	M
scaffold686	296	C	G	S	S	S	S	S	S	S	S	S	S	S	S	S	S	S	S	S	S	S	S	S	S	S	C	S	S	S	S	S	S	S	S	S	S	S	S	S	S	S	S	S	S	S	S	S	S
scaffold686	320	G	A	R	R	R	R	R	R	R	R	R	R	R	R	R	R	R	R	R	R	R	R	R	R	R	R	R	R	R	R	R	R	R	R	R	R	R	R	R	R	R	R	R	R	R	R	R	R
scaffold686	368	G	A	R	R	R	R	R	R	R	R	R	R	R	R	R	R	R	R	R	R	R	R	R	R	R	R	R	R	R	R	R	R	R	R	R	R	R	R	R	R	R	R	R	R	R	R	R	R
scaffold686	388	G	T	K	G	K	G	K	K	-	G	G	G	K	K	G	K	-	K	G	G	K	G	K	G	G	G	-	K	G	K	G	G	K	K	K	K	G	G	K	G	K	K	-	G	G	G	G	G
scaffold686	403	G	A	R	R	R	R	R	R	R	R	R	G	G	R	R	R	R	R	R	R	R	R	R	R	R	R	R	R	R	R	R	R	R	R	R	R	R	R	R	R	R	R	R	R	R	R	R	R
scaffold686	412	C	T	Y	Y	Y	Y	Y	Y	Y	Y	Y	Y	Y	Y	Y	Y	Y	Y	Y	Y	Y	Y	Y	Y	Y	Y	Y	Y	Y	Y	Y	Y	Y	Y	Y	Y	Y	Y	Y	Y	Y	Y	Y	Y	Y	Y	Y	Y
scaffold686	426	C	T	Y	-	Y	Y	Y	Y	Y	Y	Y	Y	Y	-	Y	Y	Y	Y	Y	Y	Y	Y	Y	Y	Y	Y	Y	Y	Y	Y	Y	Y	Y	Y	Y	Y	Y	Y	Y	Y	Y	Y	-	Y	Y	Y	Y	Y
scaffold686	427	T	G	K	K	K	K	K	K	-	K	K	K	K	K	K	K	K	K	K	K	K	K	K	K	K	K	K	K	K	K	K	K	K	K	K	K	K	K	K	K	K	K	K	K	K	K	K	K
scaffold686	477	T	G	K	K	K	K	K	K	K	K	K	K	K	K	K	K	K	K	K	K	K	K	K	K	K	-	-	K	K	K	K	K	K	K	K	K	K	K	K	K	K	K	K	K	K	K	K	K
scaffold689	3200	C	G	C	G	-	G	G	-	G	G	-	G	G	G	G	G	G	G	G	G	G	G	G	G	G	G	G	G	G	G	G	G	G	G	G	G	G	G	G	G	-	G	G	G	-	G	G	G
scaffold699	100	C	T	Y	Y	Y	Y	Y	Y	Y	Y	Y	Y	Y	Y	Y	Y	Y	Y	Y	-	Y	Y	Y	Y	-	Y	-	Y	Y	Y	Y	Y	Y	Y	Y	-	Y	Y	Y	Y	Y	-	Y	Y	Y	Y	Y	Y
scaffold699	445	G	A	R	R	R	R	R	R	R	R	-	R	R	R	R	R	R	R	R	R	R	R	R	R	R	R	R	R	R	R	R	R	R	R	R	R	R	R	R	R	R	R	A	R	R	R	R	R
scaffold699	468	C	A	C	M	M	C	M	M	C	C	C	C	M	M	M	M	M	M	C	M	M	M	-	M	M	C	M	M	C	C	C	M	-	M	-	M	-	M	C	C	M	C	C	M	C	M	C	C
scaffold699	477	G	T	G	G	-	G	G	G	G	G	G	G	K	G	G	G	K	G	G	-	G	K	-	-	G	G	G	K	G	G	G	G	G	G	G	G	G	K	-	G	G	G	G	G	G	K	G	G
scaffold699	526	C	T	-	Y	Y	Y	Y	Y	Y	Y	Y	Y	Y	Y	Y	Y	Y	-	Y	T	Y	Y	Y	Y	Y	Y	Y	Y	Y	-	Y	Y	Y	Y	Y	Y	Y	Y	Y	Y	T	Y	Y	Y	Y	Y	Y	Y
scaffold699	545	G	C	S	S	S	S	S	S	S	S	S	-	S	S	S	S	S	S	S	S	S	S	S	S	S	S	S	S	S	S	S	S	S	S	S	S	S	S	S	S	S	S	S	S	S	S	S	S
scaffold699	551	C	T	C	-	-	C	Y	C	C	C	C	C	Y	C	-	-	Y	Y	C	Y	C	Y	-	Y	-	C	C	Y	C	C	C	Y	C	C	C	Y	C	Y	C	C	C	C	C	C	C	Y	C	C
scaffold703	64	G	C	S	S	S	S	S	S	S	S	S	S	S	S	S	S	S	S	S	S	S	-	S	S	S	S	S	S	S	S	S	S	S	S	S	S	S	S	S	S	S	S	S	S	S	S	S	S
scaffold703	65	A	G	R	R	R	R	R	R	R	R	R	-	R	-	R	R	-	R	R	R	R	R	R	-	R	R	R	R	R	R	R	R	R	R	-	R	R	R	R	R	R	R	R	R	R	R	R	R
scaffold703	137	C	T	Y	Y	C	Y	Y	-	C	Y	-	Y	Y	C	Y	Y	Y	Y	Y	Y	Y	Y	Y	Y	C	Y	Y	Y	Y	Y	Y	Y	Y	Y	Y	Y	Y	Y	Y	Y	Y	Y	Y	Y	Y	Y	Y	Y
scaffold703	139	G	A	R	R	R	R	R	R	R	R	R	R	R	R	R	R	R	R	R	R	R	R	R	R	R	R	R	R	R	R	R	R	R	R	-	R	R	R	R	R	R	R	R	R	R	R	R	R
scaffold703	176	G	A	R	R	R	R	R	R	R	R	R	R	R	R	R	R	R	R	R	R	R	R	R	R	R	R	R	R	R	R	-	R	R	R	R	R	R	R	R	R	R	R	R	R	R	R	R	R
scaffold703	211	T	C	Y	Y	Y	Y	Y	Y	Y	Y	Y	Y	Y	Y	Y	Y	Y	Y	Y	Y	Y	Y	Y	Y	Y	Y	Y	Y	Y	Y	Y	Y	Y	Y	Y	Y	Y	Y	Y	Y	Y	Y	Y	Y	Y	Y	Y	Y
scaffold703	239	A	G	R	R	R	R	R	R	R	R	R	R	R	R	R	R	R	R	R	R	R	R	R	R	R	R	R	R	R	R	R	R	R	R	R	R	R	R	R	R	R	R	R	R	R	R	R	R
scaffold703	335	G	A	A	A	A	A	A	A	A	A	A	A	A	-	A	A	A	A	A	A	A	A	A	A	A	A	A	A	A	A	A	A	A	A	A	A	A	A	A	A	A	A	A	A	A	A	A	A
scaffold703	362	G	A	-	R	R	R	R	R	-	R	-	R	R	-	R	R	R	R	R	G	R	R	R	R	R	R	R	R	R	R	R	R	R	R	R	R	R	R	R	R	R	R	R	R	R	-	R	R
scaffold703	405	A	C	M	M	M	M	M	M	M	M	M	-	M	M	M	M	M	M	M	M	M	M	M	M	M	M	M	M	M	M	M	M	M	M	M	M	M	M	M	M	M	M	M	M	M	M	M	M
scaffold703	422	T	C	Y	Y	Y	Y	Y	Y	Y	Y	Y	Y	Y	Y	Y	Y	Y	Y	Y	Y	Y	Y	Y	Y	Y	Y	Y	Y	Y	Y	Y	Y	Y	Y	Y	Y	Y	Y	Y	Y	Y	Y	Y	Y	Y	Y	Y	Y
scaffold703	439	A	C	M	M	M	M	M	M	M	M	M	M	M	M	M	M	M	M	M	M	M	M	M	M	M	M	M	M	M	M	M	M	M	M	M	M	M	M	M	M	M	M	M	M	M	M	M	M
scaffold703	689	T	G	K	T	K	K	K	T	K	K	K	K	K	K	K	K	K	K	K	K	T	K	K	K	K	K	K	K	K	K	K	K	K	K	K	T	K	K	K	K	K	K	K	K	K	K	K	K
scaffold703	723	C	T	Y	Y	Y	Y	Y	Y	Y	Y	Y	Y	Y	Y	Y	Y	Y	Y	Y	Y	Y	Y	Y	Y	Y	Y	Y	-	Y	Y	Y	Y	Y	Y	Y	Y	Y	Y	Y	Y	Y	Y	Y	Y	-	T	Y	Y
scaffold703	726	G	A	G	R	G	G	R	G	G	G	G	G	R	R	R	G	R	R	G	R	R	R	R	R	R	G	R	R	G	G	G	R	R	G	G	G	R	R	G	G	R	G	G	R	R	R	G	G
scaffold703	728	C	T	C	C	C	-	-	C	C	C	C	C	-	C	C	C	C	C	Y	C	Y	C	C	C	C	-	C	C	C	C	C	C	C	C	C	-	C	C	C	-	C	C	C	C	C	C	C	C
scaffold703	747	C	T	Y	Y	Y	Y	Y	Y	Y	Y	Y	Y	Y	Y	Y	Y	Y	Y	Y	Y	T	Y	Y	Y	Y	Y	Y	Y	Y	Y	Y	Y	Y	Y	Y	Y	Y	Y	Y	Y	Y	Y	Y	Y	Y	-	Y	Y
scaffold703	796	T	G	T	-	T	T	T	T	T	T	T	T	T	K	T	K	-	K	T	K	-	K	T	T	K	T	K	K	T	T	T	K	-	T	T	-	K	T	T	T	T	T	T	K	K	-	T	T
scaffold703	812	C	A	A	A	A	A	A	A	A	A	A	A	A	A	A	A	A	A	A	A	A	A	A	A	A	A	A	A	A	A	A	A	A	A	A	A	A	A	A	A	A	A	A	A	A	A	A	A
scaffold703	813	C	T	C	-	C	-	C	C	-	-	C	C	Y	Y	-	C	-	C	C	Y	C	C	C	C	C	Y	C	C	-	Y	Y	C	C	-	Y	C	C	C	C	C	C	C	-	C	Y	C	C	Y
scaffold703	820	C	A	A	A	A	A	A	A	A	A	A	A	A	A	A	A	A	A	A	A	A	A	A	A	A	A	A	A	A	A	A	A	A	A	A	A	A	A	A	A	A	A	A	A	A	A	A	A
scaffold703	835	T	C	Y	-	Y	Y	Y	Y	Y	Y	Y	Y	Y	Y	Y	Y	Y	Y	Y	Y	Y	Y	Y	Y	Y	Y	Y	Y	Y	Y	Y	Y	Y	Y	Y	Y	Y	Y	Y	Y	Y	Y	Y	Y	Y	Y	Y	Y
scaffold703	867	G	A	R	R	R	R	R	R	R	R	R	R	R	R	R	R	R	R	R	R	R	R	R	R	R	R	R	R	R	R	R	R	R	R	R	R	R	R	R	R	R	R	R	R	R	R	R	R
scaffold703	910	T	A	T	T	-	T	T	T	T	T	T	T	W	T	T	W	T	T	T	W	W	T	T	T	T	T	W	-	T	T	T	T	W	-	T	T	T	T	T	T	T	T	T	W	-	T	T	T
scaffold706	1011	C	T	T	T	T	T	T	T	-	T	T	T	T	T	T	T	T	T	T	T	T	T	T	T	T	T	T	T	T	T	T	T	T	T	T	T	T	T	T	T	T	T	T	T	T	T	T	T
scaffold706	1061	G	T	K	K	G	K	K	K	-	K	K	K	K	K	K	K	K	K	K	K	K	K	K	K	K	K	K	K	K	K	K	K	K	K	K	K	K	K	K	K	K	K	K	K	K	K	K	K
scaffold715	9161	C	A	M	M	M	M	M	M	-	M	M	-	M	M	M	M	M	M	M	M	-	M	-	M	M	M	M	M	M	M	M	M	M	M	M	-	M	M	M	M	M	M	M	-	M	M	M	M
scaffold715	9272	G	C	S	S	S	S	S	S	S	S	-	S	S	S	S	S	S	S	S	S	S	S	S	S	S	S	S	S	S	S	S	S	S	S	S	S	S	S	S	S	S	-	S	S	S	S	S	S
scaffold716	34240	A	T	W	W	W	W	W	-	W	W	W	W	W	W	-	W	W	W	W	W	W	W	W	W	W	W	W	W	W	W	W	W	W	W	W	W	W	W	W	W	W	W	W	W	W	W	W	W
scaffold716	34255	C	G	S	S	S	S	S	S	S	S	S	S	S	S	S	S	S	S	S	S	S	S	S	S	S	S	S	S	S	S	S	S	S	S	S	S	S	S	S	S	S	S	S	-	S	S	S	S
scaffold716	34256	C	T	Y	Y	Y	Y	Y	Y	Y	Y	Y	Y	Y	Y	Y	Y	Y	Y	Y	Y	Y	Y	Y	Y	Y	Y	Y	Y	Y	Y	Y	Y	Y	Y	Y	Y	Y	Y	Y	Y	Y	Y	Y	-	Y	Y	Y	Y
scaffold716	34262	A	G	R	R	R	R	R	-	R	R	R	R	R	R	R	R	R	R	R	R	R	R	R	R	R	R	R	R	R	R	R	R	R	R	R	R	R	R	R	R	R	R	R	R	R	R	R	R
scaffold724	2644	A	T	W	W	W	W	W	-	W	-	W	W	W	W	W	W	W	W	W	W	W	W	W	W	W	W	W	W	W	W	W	W	W	W	W	-	W	W	W	W	W	W	W	W	-	W	-	W
scaffold724	2672	T	C	Y	Y	Y	Y	Y	Y	Y	Y	Y	Y	Y	Y	Y	Y	Y	Y	Y	Y	Y	Y	Y	Y	Y	Y	Y	Y	Y	Y	Y	Y	Y	Y	Y	-	Y	Y	Y	Y	Y	Y	Y	Y	-	Y	Y	Y
scaffold724	2673	T	A	W	W	W	W	W	W	-	W	W	W	W	W	W	W	W	W	W	W	W	W	W	W	W	W	W	W	W	W	W	W	W	W	W	-	W	W	W	W	W	-	W	W	-	W	W	W
scaffold724	3607	T	A	W	W	W	W	W	W	W	W	W	W	W	-	W	W	W	W	W	-	W	W	W	W	W	T	W	W	W	W	W	W	W	W	-	W	W	-	W	W	W	W	W	W	W	W	W	-
scaffold724	3608	T	C	Y	Y	Y	Y	Y	Y	Y	Y	Y	Y	Y	-	Y	Y	Y	Y	Y	-	Y	Y	Y	Y	Y	T	Y	Y	Y	Y	Y	Y	-	Y	-	Y	Y	Y	Y	Y	Y	Y	Y	Y	Y	Y	Y	-
scaffold724	5222	A	G	R	-	R	-	R	R	R	R	R	-	R	R	R	R	R	R	R	-	R	R	R	-	R	R	R	R	R	R	R	R	R	R	R	R	R	R	R	R	R	R	R	R	-	R	R	-
scaffold724	5270	A	G	R	R	R	-	R	R	R	R	R	R	R	R	R	R	R	R	R	-	R	R	R	R	R	R	R	R	R	R	R	R	R	R	R	R	R	R	R	R	R	R	R	R	R	R	R	R
scaffold724	9583	C	T	Y	Y	Y	Y	Y	Y	Y	Y	Y	Y	Y	Y	-	Y	Y	Y	-	Y	Y	Y	Y	Y	Y	Y	Y	Y	Y	Y	Y	Y	Y	Y	Y	Y	Y	-	Y	Y	Y	C	Y	Y	Y	Y	Y	Y
scaffold724	9609	C	T	Y	Y	Y	Y	Y	Y	Y	-	Y	Y	Y	Y	-	Y	Y	Y	-	Y	Y	Y	Y	Y	Y	-	Y	Y	Y	Y	Y	Y	Y	Y	Y	Y	Y	Y	Y	Y	Y	C	Y	Y	Y	Y	Y	Y
scaffold724	9611	T	C	Y	Y	Y	Y	Y	Y	Y	-	Y	Y	Y	Y	-	Y	Y	Y	-	Y	Y	Y	Y	Y	Y	-	Y	Y	Y	Y	Y	Y	Y	Y	Y	Y	Y	Y	Y	Y	Y	T	Y	Y	Y	Y	Y	Y
scaffold724	9618	C	G	S	S	S	S	S	S	S	-	S	S	S	S	-	S	-	S	-	S	S	S	S	S	S	S	-	S	S	S	S	S	S	S	S	S	S	S	S	S	S	C	S	S	S	S	S	S
scaffold724	9627	G	A	R	R	R	R	R	R	R	-	R	R	R	R	G	R	-	R	R	R	R	R	R	R	R	R	-	R	R	R	R	R	R	R	R	R	R	R	R	R	R	G	R	R	R	R	R	R
scaffold724	9719	T	C	Y	-	Y	Y	Y	Y	-	Y	Y	Y	Y	Y	-	Y	-	Y	-	Y	Y	Y	-	Y	Y	Y	Y	Y	Y	Y	Y	Y	Y	Y	Y	Y	Y	Y	Y	Y	-	Y	Y	Y	Y	Y	Y	Y
scaffold724	9755	G	A	R	R	R	R	R	R	R	R	R	R	R	R	-	R	R	R	R	-	R	R	R	R	R	R	R	R	R	R	R	R	R	R	R	R	R	R	R	R	-	R	R	R	R	R	R	R
scaffold724	13386	C	A	A	A	A	A	A	A	-	A	A	A	A	A	A	A	A	A	A	A	A	A	A	A	A	A	A	A	A	A	A	A	A	A	A	A	A	A	A	A	A	A	A	A	A	A	A	A
scaffold724	13447	C	A	M	M	M	M	M	M	-	M	M	M	M	M	M	M	M	M	M	M	M	M	M	M	M	M	M	M	M	M	M	M	M	-	M	M	M	M	M	M	M	M	M	M	M	M	M	M
scaffold724	13464	G	T	K	K	K	K	K	K	K	K	K	K	K	K	K	K	K	K	K	K	K	K	K	K	K	K	K	K	K	K	K	K	K	K	K	K	K	K	K	K	K	K	K	K	K	K	K	K
scaffold724	13530	G	C	S	S	S	S	S	S	S	S	S	S	S	S	S	S	S	S	S	S	S	S	S	S	S	S	S	S	S	S	S	S	S	S	S	S	S	S	S	S	S	S	S	S	S	S	S	S
scaffold724	13641	A	G	R	R	R	R	R	R	R	R	R	R	R	R	R	R	R	R	R	R	R	R	R	R	R	R	R	R	R	R	R	R	R	R	R	R	R	R	R	R	R	R	R	R	R	R	R	R
scaffold724	13642	A	G	R	R	R	R	R	R	R	R	R	R	R	R	R	R	R	R	R	R	R	R	R	R	R	R	R	R	R	R	R	R	R	R	R	R	R	R	R	R	R	R	R	R	R	R	R	R
scaffold724	13717	C	T	Y	Y	Y	Y	Y	Y	Y	Y	Y	Y	Y	Y	Y	Y	Y	-	Y	-	Y	Y	-	Y	Y	Y	-	Y	Y	Y	Y	Y	Y	Y	Y	Y	Y	Y	Y	Y	Y	Y	Y	Y	Y	Y	Y	Y
scaffold724	13754	A	C	M	M	-	M	M	M	M	M	M	M	M	M	M	M	M	M	M	M	M	M	M	-	M	M	M	M	M	M	M	M	M	M	M	-	M	M	M	M	M	M	M	M	M	-	M	M
scaffold734	1773	T	G	K	K	K	K	K	K	K	K	K	K	K	K	K	K	K	K	K	-	K	K	-	K	K	K	K	K	K	K	K	K	K	K	K	K	K	K	K	K	K	K	-	K	K	K	K	K
scaffold734	1774	T	C	Y	Y	Y	Y	Y	Y	Y	Y	Y	Y	Y	Y	Y	Y	Y	Y	Y	Y	Y	Y	Y	Y	Y	Y	Y	Y	Y	Y	Y	Y	Y	Y	Y	Y	Y	Y	Y	Y	Y	Y	Y	Y	Y	Y	Y	Y
scaffold734	2034	A	G	R	R	R	R	R	R	R	R	R	R	R	R	R	R	R	R	R	R	R	R	R	R	R	R	R	R	R	R	R	R	R	R	R	R	R	R	R	R	R	R	R	R	R	R	R	R
scaffold734	2052	A	G	R	R	R	R	R	R	R	R	R	R	R	R	R	R	R	R	R	R	R	R	R	R	R	R	R	R	R	R	R	R	R	R	R	R	R	R	R	R	R	R	R	R	R	R	R	R
scaffold734	2078	G	T	K	K	K	K	K	K	K	K	K	K	K	K	K	K	K	K	K	K	K	K	K	K	K	K	K	K	K	K	K	K	K	K	K	K	K	K	K	K	K	K	K	K	K	K	K	K
scaffold734	2101	C	A	M	M	M	M	M	-	M	M	M	M	M	M	M	M	M	M	M	M	M	M	M	M	M	M	-	M	M	M	M	M	M	M	M	M	M	M	M	M	M	M	M	M	M	M	M	M
scaffold734	2116	C	A	M	M	M	M	M	M	M	M	M	M	M	M	M	M	M	M	M	M	M	M	M	M	M	M	-	M	M	M	M	M	M	M	M	M	M	M	M	M	M	M	M	M	M	M	M	M
scaffold734	2118	C	G	S	S	S	S	S	S	S	S	S	S	S	S	S	S	S	S	S	S	S	S	S	S	S	S	S	S	S	S	S	S	S	S	S	S	S	S	S	S	S	S	S	S	S	S	S	S
scaffold734	2158	A	G	R	R	R	R	R	R	R	R	R	R	R	R	R	R	R	R	R	R	R	R	R	R	R	R	A	R	R	R	R	R	R	R	R	R	R	R	R	R	R	R	R	R	R	R	R	R
scaffold734	2178	C	T	Y	Y	Y	Y	Y	Y	Y	Y	Y	Y	Y	Y	Y	Y	Y	Y	-	Y	Y	Y	Y	Y	Y	Y	Y	Y	Y	Y	Y	Y	Y	Y	Y	Y	Y	Y	Y	Y	Y	Y	Y	Y	Y	Y	Y	Y
scaffold734	2220	A	C	M	M	M	M	M	M	M	M	M	M	M	M	M	M	M	M	-	M	M	M	M	M	M	M	M	M	M	M	M	M	M	M	M	M	M	M	M	M	M	M	M	M	M	M	M	M
scaffold734	2234	C	G	S	S	S	S	S	S	S	S	S	S	S	S	S	S	S	S	-	S	S	S	S	S	S	S	S	S	S	S	S	S	S	S	S	S	S	S	-	S	S	S	S	S	S	S	S	S
scaffold734	2245	A	G	R	R	R	R	R	R	R	R	R	-	R	R	R	R	R	R	-	R	R	R	R	R	R	R	R	R	R	R	R	R	R	R	R	R	R	R	-	R	R	R	R	R	R	R	R	-
scaffold736	64	C	A	M	M	M	M	M	M	-	M	-	A	M	-	M	-	M	M	M	-	M	M	M	M	M	M	M	M	M	M	M	M	M	M	A	M	M	M	M	M	M	M	M	M	M	M	M	M
scaffold736	881	C	T	Y	Y	Y	Y	Y	Y	Y	Y	Y	Y	Y	-	Y	Y	-	Y	Y	Y	Y	Y	Y	Y	Y	Y	Y	Y	Y	Y	-	Y	Y	Y	Y	Y	Y	Y	Y	Y	Y	Y	Y	Y	Y	Y	Y	Y
scaffold736	927	A	G	R	R	R	R	R	R	R	R	R	R	R	R	R	R	-	R	R	R	R	R	R	R	R	R	R	R	R	R	R	R	R	R	R	R	R	R	R	R	R	R	R	R	R	R	R	R
scaffold736	947	G	T	K	K	K	K	K	K	K	K	K	K	-	K	K	K	-	K	K	-	K	K	K	K	K	K	K	K	K	K	K	K	K	K	K	K	K	K	K	K	K	K	K	K	K	K	K	K
scaffold736	961	T	C	Y	Y	Y	Y	Y	Y	Y	Y	Y	Y	Y	Y	Y	Y	-	Y	Y	-	Y	Y	Y	Y	Y	Y	Y	Y	Y	Y	Y	Y	Y	Y	Y	Y	Y	Y	Y	Y	Y	Y	Y	Y	Y	Y	Y	Y
scaffold736	982	A	C	M	M	M	M	M	-	M	M	M	M	-	M	M	M	-	M	M	-	M	M	M	M	M	M	M	M	M	M	M	M	M	M	M	M	M	M	M	M	M	M	M	M	M	M	M	M
scaffold736	1940	T	C	Y	Y	Y	Y	Y	Y	-	Y	-	Y	Y	-	Y	Y	Y	Y	Y	Y	Y	Y	Y	T	Y	Y	Y	Y	Y	Y	Y	Y	Y	Y	Y	Y	Y	Y	Y	Y	Y	Y	Y	Y	Y	Y	Y	Y
scaffold736	1963	A	G	R	R	R	R	R	R	-	R	R	R	R	R	R	R	R	R	R	-	R	R	R	-	R	R	R	R	R	R	R	R	R	R	R	R	R	R	R	R	R	R	R	R	R	R	R	R
scaffold737	19007	T	G	K	K	K	K	K	K	K	K	K	K	K	K	K	K	K	K	-	K	-	K	K	K	-	K	K	K	K	K	K	K	K	K	-	K	K	K	K	K	K	-	K	K	K	K	K	K
scaffold737	19008	T	G	K	K	K	K	K	K	K	K	K	K	K	K	K	K	K	K	-	K	-	K	K	K	-	K	K	K	K	K	K	K	K	K	-	K	K	K	K	K	K	-	K	K	K	K	K	K
scaffold740	9795	C	T	T	T	T	T	T	-	-	T	T	-	T	-	-	T	-	T	T	T	T	T	T	T	T	T	T	T	T	T	T	T	T	T	T	T	T	T	T	T	T	T	T	T	T	T	T	T
scaffold751	6086	C	T	C	C	C	Y	C	-	-	C	C	C	-	-	C	C	-	C	-	C	-	C	C	C	C	C	C	C	C	C	C	C	C	C	C	C	C	C	C	C	C	C	C	C	C	C	C	Y
scaffold751	7337	G	C	S	S	S	-	S	S	S	S	S	S	-	-	S	S	S	S	S	S	S	S	S	S	S	S	S	S	S	S	S	S	S	S	S	S	S	S	S	S	S	-	S	S	S	S	S	S
scaffold756	15135	G	C	G	G	G	G	G	G	G	G	-	G	-	G	-	G	-	G	G	S	G	G	G	G	G	-	-	G	G	G	G	G	G	G	G	G	G	G	G	G	G	G	G	G	G	G	G	G
scaffold756	23533	C	G	S	S	S	S	S	S	S	S	S	S	S	S	S	S	S	S	S	S	S	S	S	S	S	S	S	S	S	S	S	S	S	S	S	S	S	S	S	S	S	S	S	S	S	S	S	S
scaffold756	23571	A	C	M	M	M	M	M	M	M	M	M	M	M	M	M	M	M	M	M	M	M	M	M	M	M	M	M	M	M	M	M	M	M	M	M	M	M	M	M	M	M	M	M	M	M	M	M	M
scaffold756	23608	G	T	K	K	K	K	K	K	K	K	K	K	K	K	K	K	K	K	K	K	K	K	K	K	K	K	K	K	K	K	K	K	K	K	K	K	K	K	K	K	K	K	K	K	K	K	K	K
scaffold756	23659	C	A	M	M	M	M	M	M	M	M	M	M	M	M	M	M	M	M	M	M	M	M	M	M	M	M	M	M	M	M	M	M	M	M	M	M	M	M	M	M	M	M	M	M	M	M	M	M
scaffold757	2705	C	A	A	A	A	A	A	A	A	A	A	A	-	-	A	A	A	A	A	A	A	A	-	A	A	A	A	A	A	A	A	A	A	A	A	A	A	A	A	A	A	A	-	A	-	A	A	A
scaffold757	2764	A	C	M	M	M	M	M	M	-	M	M	-	M	-	M	M	M	M	M	-	M	M	M	M	M	M	M	M	M	M	M	M	M	M	M	M	M	M	M	M	-	M	M	M	-	M	M	M
scaffold757	2889	A	G	R	R	R	A	R	R	R	R	R	R	R	R	R	R	R	R	-	R	R	R	R	-	R	R	R	R	R	R	R	R	R	R	R	R	R	R	R	-	R	-	R	R	R	R	-	-
scaffold757	3008	G	C	S	S	-	S	C	S	S	S	S	S	S	C	S	S	S	S	S	S	S	S	S	S	S	S	S	S	-	S	S	S	S	S	S	S	S	S	S	S	S	S	S	S	S	S	S	S
scaffold759	113443	G	A	A	A	-	-	A	-	A	A	-	-	A	A	A	A	A	A	-	A	A	A	A	A	A	A	A	A	A	A	A	A	A	A	A	A	A	A	A	A	A	A	A	A	-	A	A	A
scaffold764	16149	T	G	K	K	K	K	K	K	K	K	K	K	-	K	K	K	K	K	K	K	K	K	K	K	K	K	K	K	K	K	K	K	K	K	K	K	K	K	K	K	K	K	K	K	K	K	K	K
scaffold764	16222	A	T	T	T	T	T	T	T	T	T	T	T	T	T	T	T	T	T	T	T	T	T	T	T	T	T	T	T	T	T	T	T	T	T	T	T	T	T	T	T	T	T	T	T	T	T	T	T
scaffold764	16223	C	G	C	C	S	S	C	C	S	S	-	C	C	-	C	C	C	C	S	C	C	C	-	C	C	C	C	-	C	C	C	C	C	C	-	C	C	C	C	C	C	C	S	S	C	C	S	C
scaffold764	16274	T	C	C	C	C	C	C	C	C	C	C	C	C	C	C	C	C	C	C	C	C	C	C	C	C	C	C	C	C	C	C	C	C	C	C	C	C	C	C	C	C	C	C	C	C	C	C	C
scaffold764	16298	G	C	C	S	S	S	S	S	-	S	S	S	S	S	S	S	S	S	S	S	S	S	S	S	S	S	S	S	S	S	S	S	S	S	S	S	S	S	S	S	S	S	S	S	S	S	S	S
scaffold764	22229	A	G	R	R	R	R	R	R	R	R	R	A	R	-	R	R	R	R	R	R	R	R	R	R	-	R	R	R	R	R	R	R	R	R	R	R	R	R	R	R	R	R	R	R	R	R	R	R
scaffold764	22246	A	G	R	R	R	R	R	R	R	R	R	-	R	R	R	R	R	R	R	R	R	R	R	R	R	R	R	R	R	R	R	R	R	R	R	R	R	R	R	R	R	R	R	R	R	R	R	R
scaffold764	22251	T	G	K	K	K	K	K	K	K	K	K	-	K	K	K	K	K	K	K	K	K	K	K	K	K	K	K	K	K	K	K	K	K	K	K	K	K	K	K	K	K	K	K	K	K	K	K	K
scaffold764	22327	A	G	R	R	R	R	R	R	-	R	R	-	R	R	R	R	R	R	R	R	R	-	R	R	R	-	R	R	R	R	R	R	R	R	-	R	R	R	R	R	R	R	R	R	R	R	R	R
scaffold764	22360	C	T	Y	Y	Y	Y	-	Y	Y	Y	Y	-	Y	Y	Y	Y	Y	Y	Y	Y	Y	-	Y	Y	Y	Y	Y	Y	Y	Y	Y	Y	Y	Y	-	Y	Y	Y	Y	-	Y	Y	Y	Y	Y	Y	Y	Y
scaffold764	22365	C	T	Y	Y	Y	Y	-	Y	Y	Y	Y	-	Y	Y	Y	Y	Y	Y	Y	Y	Y	Y	Y	Y	Y	Y	Y	Y	Y	Y	Y	Y	Y	Y	-	Y	Y	Y	Y	-	Y	Y	Y	Y	Y	Y	Y	Y
scaffold764	22378	A	C	M	M	M	M	-	M	M	M	M	-	M	M	-	M	M	M	M	M	M	M	M	M	M	M	M	M	M	M	M	M	M	M	-	M	M	M	M	-	M	M	M	M	M	M	M	M
scaffold764	22434	C	G	S	C	C	C	-	C	S	C	C	S	S	-	S	S	C	C	S	S	S	C	S	C	C	S	C	C	S	S	C	S	S	S	S	S	C	C	S	C	S	S	S	C	C	S	S	S
scaffold764	22471	A	T	W	W	W	T	W	W	W	W	W	W	W	W	W	W	W	W	W	W	W	W	W	W	W	W	W	W	W	W	W	W	W	W	W	W	W	W	W	W	T	W	W	W	W	W	W	W
scaffold764	22491	G	A	R	R	R	A	R	R	R	R	R	R	R	R	R	R	R	R	R	R	R	R	R	R	R	R	R	R	R	R	R	R	R	R	R	R	R	R	R	R	A	R	R	R	R	R	R	R
scaffold764	22512	G	A	R	R	R	-	R	R	R	R	R	R	R	R	R	R	R	R	R	R	R	R	R	R	R	R	R	R	R	R	R	R	R	R	R	R	R	R	R	R	-	R	R	R	R	R	R	R
scaffold764	22531	A	G	R	R	R	R	R	R	R	R	R	R	R	R	R	R	R	R	-	R	R	R	R	R	R	R	R	R	R	R	R	R	R	R	R	R	R	R	R	R	-	R	R	R	R	R	R	R
scaffold764	22553	A	G	R	R	R	G	R	R	R	R	R	R	R	R	R	R	R	R	R	R	R	R	R	R	R	R	R	R	R	R	R	R	R	R	R	R	R	R	R	R	-	R	R	R	R	R	R	R
scaffold764	22589	T	C	Y	Y	Y	Y	Y	Y	Y	Y	Y	Y	Y	Y	Y	Y	Y	Y	Y	Y	Y	Y	Y	Y	Y	Y	Y	Y	Y	Y	Y	Y	Y	Y	Y	Y	Y	Y	Y	Y	Y	Y	Y	Y	Y	Y	Y	Y
scaffold764	22596	G	A	R	R	R	R	R	R	R	R	R	-	R	-	R	R	R	R	R	R	R	-	R	R	R	R	R	R	R	R	R	R	R	R	R	R	R	R	R	R	R	R	R	R	R	R	R	R
scaffold764	22635	A	C	M	M	M	M	M	A	M	M	M	M	M	-	A	M	A	M	M	-	M	M	M	M	A	-	-	M	M	M	-	M	M	M	M	M	M	M	M	M	M	M	M	M	-	M	M	M
scaffold764	22676	T	C	Y	Y	Y	Y	Y	T	Y	Y	-	Y	Y	-	Y	Y	Y	Y	Y	Y	Y	Y	Y	Y	Y	-	Y	Y	Y	Y	Y	Y	Y	Y	Y	Y	Y	Y	Y	Y	Y	Y	Y	Y	Y	Y	Y	Y
scaffold764	22699	T	C	Y	Y	Y	Y	Y	Y	Y	Y	Y	Y	Y	-	Y	Y	Y	Y	Y	Y	Y	Y	Y	Y	Y	-	Y	Y	Y	Y	Y	Y	Y	Y	Y	Y	Y	Y	Y	Y	Y	Y	Y	Y	Y	Y	Y	Y
scaffold764	22722	C	A	M	M	M	M	M	M	M	M	M	M	M	M	M	M	M	M	M	M	M	M	M	M	M	M	M	M	M	M	M	M	M	M	M	M	M	M	M	M	M	M	M	M	M	M	M	M
scaffold764	22732	A	G	R	R	R	R	R	R	R	R	R	R	R	R	R	R	R	R	R	R	R	R	R	R	R	R	R	R	R	R	R	R	R	R	R	R	R	R	R	R	R	R	R	R	R	R	R	R
scaffold764	22743	G	A	R	R	R	R	R	R	R	R	R	-	R	R	R	R	R	R	R	R	R	R	R	R	R	R	R	R	R	R	R	R	R	R	R	R	R	R	R	R	R	R	R	R	R	R	R	R
scaffold764	22781	T	C	Y	Y	Y	Y	Y	Y	Y	Y	Y	-	Y	Y	Y	Y	Y	Y	Y	Y	Y	Y	Y	Y	Y	-	Y	Y	Y	Y	Y	Y	Y	Y	Y	Y	Y	Y	Y	Y	Y	Y	Y	Y	Y	Y	Y	Y
scaffold764	22784	T	A	W	W	W	W	W	W	W	W	W	W	W	W	W	W	W	W	W	W	W	W	W	W	W	W	W	W	W	W	W	W	W	W	W	W	W	W	W	W	W	W	W	W	W	W	W	W
scaffold764	22785	T	C	Y	Y	Y	Y	Y	Y	Y	Y	Y	Y	Y	Y	Y	Y	Y	Y	Y	Y	Y	Y	Y	Y	Y	-	Y	Y	Y	Y	Y	Y	Y	Y	Y	Y	Y	Y	Y	Y	Y	Y	Y	Y	Y	Y	Y	Y
scaffold764	22799	A	G	R	R	R	R	R	R	R	R	R	R	R	R	R	R	R	R	R	R	R	R	R	R	R	-	R	R	R	R	R	R	R	R	R	R	R	R	R	R	R	R	R	R	R	R	R	R
scaffold764	22805	G	A	R	R	R	R	R	R	R	R	R	R	R	R	R	R	R	R	R	R	R	R	R	R	R	-	R	R	R	R	R	R	R	R	R	R	R	R	R	R	R	R	R	R	R	R	R	R
scaffold764	22834	A	G	R	-	R	R	R	R	R	R	R	R	R	R	R	R	R	R	R	R	R	R	R	R	R	-	R	R	R	R	R	R	R	R	R	R	R	R	R	R	R	R	R	R	R	R	R	R
scaffold764	22848	G	C	S	-	S	S	S	S	S	S	S	S	S	S	S	S	-	S	S	S	S	S	S	-	S	-	S	S	S	S	S	S	S	S	S	S	S	S	S	S	S	S	S	S	-	S	S	S
scaffold765	54783	C	T	C	C	C	-	C	C	C	C	C	C	C	-	C	C	C	C	C	-	C	C	C	C	C	C	C	C	C	C	C	C	C	C	C	C	C	C	C	C	-	-	C	C	C	C	C	C
scaffold774	68	C	T	Y	-	-	Y	-	Y	-	Y	Y	-	Y	-	Y	Y	Y	Y	Y	-	Y	Y	Y	Y	Y	Y	Y	Y	-	Y	Y	Y	Y	Y	Y	Y	Y	Y	Y	Y	Y	Y	Y	Y	Y	Y	Y	Y
scaffold774	78	T	C	Y	-	-	Y	-	Y	-	Y	Y	Y	Y	-	Y	Y	Y	Y	Y	-	Y	Y	Y	Y	Y	Y	Y	Y	Y	Y	Y	Y	Y	Y	Y	Y	Y	Y	Y	Y	Y	Y	Y	Y	Y	Y	Y	Y
scaffold774	15357	A	C	M	M	M	M	M	M	M	M	M	M	-	-	M	M	M	M	M	M	M	M	M	M	M	M	M	M	M	M	M	M	M	M	M	M	M	M	M	M	M	M	M	M	M	M	M	M
scaffold774	15387	T	C	Y	Y	Y	Y	Y	Y	Y	Y	Y	Y	Y	Y	Y	Y	Y	Y	Y	Y	Y	Y	Y	Y	Y	Y	Y	Y	Y	Y	Y	Y	Y	Y	Y	Y	Y	Y	Y	Y	Y	Y	Y	Y	Y	Y	Y	Y
scaffold774	15430	A	G	R	R	R	R	R	R	R	R	R	R	R	R	R	R	R	R	R	R	R	R	R	R	R	R	R	R	R	R	R	R	R	R	R	R	R	R	R	R	R	R	R	R	R	R	R	R
scaffold774	15460	G	A	R	R	R	R	R	R	R	R	R	R	R	R	R	R	R	R	R	R	R	R	R	R	R	R	R	R	R	R	-	R	R	R	R	R	R	R	R	R	R	R	R	R	R	R	R	R
scaffold774	16775	C	G	S	S	S	S	S	S	S	S	S	S	C	-	S	S	S	S	S	-	S	S	-	S	S	S	S	S	S	S	S	S	S	S	S	S	S	S	S	S	S	S	S	S	S	S	S	S
scaffold774	16794	T	G	K	K	K	K	K	K	K	K	K	K	K	K	K	K	-	K	K	K	K	K	K	K	K	K	K	K	K	K	K	K	K	K	K	K	K	K	K	K	K	K	K	K	K	K	K	K
scaffold776	1582	T	G	G	G	G	G	G	G	G	G	G	G	G	G	G	G	G	G	G	G	G	G	G	G	G	G	G	G	G	G	G	G	G	G	-	G	G	G	G	G	G	G	G	G	G	G	G	G
scaffold776	1583	G	T	K	K	K	K	K	K	K	K	K	K	K	G	K	K	K	K	K	G	K	K	K	K	K	-	K	K	K	K	K	K	K	K	-	-	K	K	-	K	K	K	K	K	K	K	K	K
scaffold776	1591	G	T	K	K	K	K	K	K	K	K	K	K	K	-	K	K	K	K	K	G	K	K	K	K	K	-	K	K	K	K	K	K	K	K	-	-	K	-	K	K	K	K	K	K	K	K	K	K
scaffold783	10922	G	A	R	R	R	R	R	R	R	R	R	R	R	R	R	R	R	R	R	R	R	R	R	R	R	R	R	R	R	R	R	R	R	R	R	R	R	R	R	R	R	R	R	R	R	R	R	R
scaffold783	11030	A	T	W	W	W	W	W	W	W	W	W	W	W	-	W	W	-	W	W	W	W	W	W	W	W	W	W	W	W	W	W	W	W	W	W	W	W	W	W	W	W	W	W	W	W	W	W	W
scaffold783	11069	A	G	R	R	R	R	R	R	R	R	R	R	R	R	R	R	-	R	R	R	R	R	R	R	R	R	R	R	R	R	R	R	R	R	R	R	R	R	R	R	R	R	R	R	R	R	R	R
scaffold796	3607	A	G	R	R	R	R	R	R	R	R	R	R	R	-	R	R	R	R	R	R	R	R	R	R	R	R	R	R	R	R	R	R	R	R	R	R	R	R	R	R	R	R	R	R	R	R	R	R
scaffold796	3618	T	C	Y	Y	Y	Y	Y	Y	Y	Y	Y	Y	Y	-	Y	Y	Y	Y	Y	Y	Y	Y	Y	Y	Y	Y	Y	Y	Y	Y	Y	Y	Y	Y	Y	Y	Y	Y	Y	Y	Y	Y	Y	Y	Y	Y	Y	Y
scaffold796	3668	G	T	K	K	K	K	K	K	-	K	K	K	K	-	K	K	K	K	K	K	K	K	K	K	K	K	K	K	K	K	K	K	K	K	K	K	K	-	K	K	K	K	K	-	K	K	K	K
scaffold796	3675	T	C	Y	Y	Y	Y	Y	Y	-	Y	-	Y	Y	-	Y	Y	Y	Y	Y	Y	-	Y	Y	Y	Y	Y	Y	Y	Y	Y	-	Y	Y	Y	Y	Y	Y	-	Y	Y	Y	Y	Y	Y	-	Y	Y	Y
scaffold796	3678	T	C	Y	Y	Y	Y	Y	Y	-	Y	-	Y	-	-	Y	Y	Y	Y	Y	Y	-	Y	Y	Y	Y	Y	Y	Y	Y	Y	-	Y	Y	Y	Y	Y	Y	-	Y	Y	Y	Y	Y	Y	-	Y	Y	Y
scaffold796	3788	C	T	Y	Y	Y	Y	Y	Y	Y	Y	Y	Y	Y	Y	Y	Y	Y	Y	Y	-	Y	Y	Y	Y	Y	-	Y	Y	Y	Y	Y	Y	Y	Y	Y	Y	Y	Y	Y	Y	Y	Y	Y	Y	Y	Y	Y	Y
scaffold796	3792	T	C	Y	Y	Y	Y	Y	Y	Y	Y	Y	-	Y	Y	Y	Y	Y	Y	Y	Y	Y	Y	Y	Y	Y	Y	Y	Y	Y	Y	Y	Y	Y	Y	Y	Y	Y	Y	Y	Y	Y	Y	Y	Y	Y	Y	Y	Y
scaffold796	3814	T	G	K	K	K	K	K	K	K	K	K	K	K	K	K	K	K	K	K	K	K	K	K	K	K	K	K	K	K	K	K	K	K	K	K	K	K	K	K	K	K	K	K	K	K	K	K	K
scaffold796	3879	C	T	Y	Y	Y	Y	Y	Y	Y	Y	Y	Y	Y	Y	Y	Y	Y	Y	Y	Y	Y	Y	Y	Y	Y	Y	Y	Y	Y	Y	Y	Y	Y	Y	Y	Y	Y	Y	Y	Y	Y	Y	Y	Y	Y	Y	Y	Y
scaffold796	3903	T	C	Y	Y	Y	Y	Y	Y	Y	Y	Y	Y	Y	Y	Y	Y	Y	Y	Y	Y	Y	Y	Y	Y	Y	Y	Y	Y	Y	Y	Y	Y	Y	Y	Y	Y	Y	Y	Y	Y	Y	Y	Y	Y	Y	Y	Y	Y
scaffold796	4025	G	A	R	-	R	R	R	R	R	R	R	R	R	R	R	R	R	R	R	R	R	R	R	R	R	R	R	R	R	R	R	R	R	R	R	R	R	R	R	R	R	R	R	R	R	R	R	R
scaffold796	4067	C	T	Y	-	Y	Y	Y	Y	Y	Y	-	Y	Y	Y	Y	Y	Y	Y	Y	Y	Y	Y	Y	Y	Y	Y	Y	Y	Y	Y	Y	Y	Y	Y	Y	Y	Y	-	Y	Y	Y	Y	Y	-	Y	Y	Y	Y
scaffold796	4106	A	T	W	W	W	W	W	W	W	W	-	W	W	W	W	W	W	W	W	W	W	W	W	W	W	W	W	W	W	W	W	W	W	W	W	W	W	W	W	W	W	W	W	W	W	W	W	W
scaffold796	4147	T	C	Y	Y	Y	Y	Y	Y	Y	Y	Y	Y	Y	Y	Y	Y	Y	Y	Y	Y	Y	Y	Y	Y	Y	Y	Y	Y	Y	Y	Y	Y	Y	Y	Y	Y	Y	Y	Y	Y	Y	Y	Y	Y	Y	Y	Y	Y
scaffold796	4169	A	G	R	R	R	R	R	-	R	R	-	R	-	R	R	R	R	-	R	R	R	R	R	R	R	R	R	R	R	R	R	R	R	R	R	R	R	R	R	R	R	R	R	R	R	R	R	R
scaffold796	36882	T	C	Y	Y	Y	Y	Y	Y	Y	Y	Y	Y	Y	Y	Y	Y	Y	Y	Y	Y	Y	Y	Y	Y	Y	Y	Y	Y	Y	Y	Y	Y	Y	Y	Y	Y	Y	Y	Y	Y	Y	Y	Y	Y	Y	Y	Y	Y
scaffold796	36899	C	A	-	M	M	C	M	-	M	M	M	M	M	M	M	M	M	M	M	-	M	M	M	M	M	C	M	C	M	M	M	M	-	M	-	M	M	-	C	C	M	M	M	M	M	M	M	M
scaffold796	36914	C	T	Y	Y	Y	Y	Y	Y	Y	Y	Y	Y	Y	Y	Y	Y	-	Y	Y	Y	Y	Y	Y	Y	Y	Y	Y	Y	Y	Y	Y	Y	Y	Y	Y	Y	Y	-	Y	Y	Y	Y	Y	Y	Y	Y	Y	Y
scaffold796	36948	T	C	Y	Y	Y	Y	Y	Y	Y	Y	Y	Y	-	Y	Y	Y	Y	Y	Y	Y	Y	Y	Y	Y	Y	Y	Y	Y	Y	Y	Y	Y	Y	Y	Y	Y	Y	Y	Y	Y	Y	Y	Y	Y	Y	Y	Y	Y
scaffold796	36949	C	T	Y	C	-	Y	C	Y	Y	Y	-	Y	C	C	C	-	-	Y	Y	Y	C	Y	-	C	C	Y	Y	Y	C	C	C	C	Y	C	Y	Y	C	C	C	-	C	-	-	C	Y	Y	Y	C
scaffold796	36988	A	G	R	R	R	R	R	R	-	R	R	R	-	R	R	R	R	R	R	R	R	R	R	R	R	R	R	R	R	R	R	R	R	R	R	R	R	R	R	R	R	R	R	R	R	R	R	R
scaffold796	37004	A	G	R	R	R	R	R	R	-	R	R	-	R	R	R	R	R	R	R	R	R	R	R	R	R	R	R	R	R	R	R	R	R	R	R	R	R	R	R	R	R	R	R	R	R	R	R	R
scaffold796	37031	T	C	Y	Y	Y	Y	Y	Y	-	Y	Y	-	Y	Y	Y	Y	Y	Y	Y	Y	Y	Y	Y	Y	Y	Y	Y	Y	Y	Y	Y	Y	Y	Y	Y	Y	Y	Y	Y	Y	Y	Y	Y	Y	Y	Y	Y	Y
scaffold796	37050	G	C	S	S	S	S	S	S	-	S	S	-	S	S	S	S	S	S	S	-	S	S	S	S	S	S	S	S	S	S	S	S	S	S	S	S	S	S	S	S	S	S	S	S	S	S	S	S
scaffold802	957	C	T	Y	Y	-	Y	Y	Y	Y	Y	-	Y	Y	Y	-	Y	Y	Y	Y	-	Y	Y	Y	Y	Y	Y	Y	Y	Y	Y	Y	Y	Y	Y	Y	Y	Y	Y	Y	Y	Y	Y	Y	Y	Y	Y	Y	Y
scaffold802	1044	G	T	K	K	G	K	K	K	-	K	K	-	K	K	K	K	K	K	-	K	K	K	K	K	K	K	K	K	K	K	K	K	K	K	K	K	K	K	K	K	-	K	K	K	K	K	K	K
scaffold802	1136	T	C	Y	Y	-	Y	Y	Y	Y	Y	Y	-	-	Y	Y	Y	Y	Y	Y	Y	Y	Y	Y	Y	Y	Y	Y	Y	Y	Y	Y	Y	Y	Y	Y	Y	Y	Y	Y	Y	Y	Y	Y	Y	Y	Y	Y	Y
scaffold802	1163	A	G	R	R	-	R	R	R	R	R	R	-	R	R	R	R	R	R	R	R	R	R	R	R	R	R	-	R	R	R	R	R	R	R	-	R	R	R	R	R	R	-	R	R	R	R	R	R
scaffold802	1165	A	C	M	M	-	M	M	M	M	M	M	-	M	M	M	M	M	M	M	M	M	M	M	M	M	M	-	M	M	M	M	M	M	M	-	M	M	M	M	M	M	-	M	M	M	M	M	M
scaffold804	16869	G	A	R	R	R	R	R	R	-	R	R	R	R	R	R	R	R	R	R	R	R	R	R	R	R	R	R	R	R	R	R	R	R	R	R	R	R	R	R	R	R	R	-	R	R	R	R	R
scaffold804	79524	C	A	A	A	A	A	A	A	A	A	A	-	A	A	A	A	A	A	A	-	A	A	A	A	A	A	A	A	A	A	A	A	A	A	A	A	A	A	A	A	A	A	-	A	A	A	A	A
scaffold804	79527	A	G	R	R	R	R	R	R	R	R	R	R	-	R	R	R	R	R	R	R	R	R	-	R	R	R	R	R	R	R	R	R	R	R	A	R	R	R	R	R	R	R	R	R	R	R	R	-
scaffold804	79585	A	T	T	T	T	T	T	T	-	T	T	-	T	T	T	T	T	T	T	-	T	T	T	T	T	T	T	T	T	T	T	T	T	T	T	T	T	T	T	T	T	T	T	T	T	T	T	-
scaffold804	79615	C	A	A	A	A	A	A	A	-	A	A	-	A	A	A	A	A	A	A	-	A	A	A	A	A	A	A	A	A	A	A	A	A	A	A	A	A	A	-	A	A	A	-	A	A	A	A	-
scaffold805	6842	G	T	K	K	K	K	K	K	K	K	K	K	K	K	K	K	K	K	K	K	K	-	K	K	K	K	K	K	K	K	K	K	K	K	K	K	K	K	K	K	K	-	K	K	K	K	K	K
scaffold805	6873	G	C	S	S	S	S	S	S	S	S	S	S	S	S	S	S	S	S	S	S	S	S	S	S	S	S	S	S	S	S	S	S	S	S	S	S	S	S	S	S	S	S	S	S	S	S	S	S
scaffold805	6880	G	A	R	R	R	R	R	R	R	R	R	R	R	R	R	R	R	R	R	R	R	R	R	R	R	R	R	R	R	R	R	R	R	R	R	R	R	R	R	R	R	R	R	R	R	R	R	R
scaffold805	6884	T	G	K	K	K	K	K	K	K	K	K	K	K	K	K	K	K	K	K	K	K	K	K	K	K	K	K	K	K	K	K	K	K	K	K	K	K	K	K	K	K	K	K	K	K	K	K	K
scaffold805	6887	A	C	M	M	M	M	M	M	M	M	M	M	M	M	M	M	M	M	M	M	M	M	M	M	M	M	M	M	M	M	M	M	M	M	M	M	M	M	M	M	M	M	M	M	M	M	M	M
scaffold805	6892	G	T	K	K	K	K	K	K	K	K	K	K	K	K	K	K	K	K	K	K	K	K	K	K	K	K	K	K	K	K	K	K	K	K	K	K	K	K	K	K	K	K	K	K	K	K	K	K
scaffold805	6901	C	T	Y	Y	Y	Y	Y	Y	Y	Y	Y	Y	Y	Y	Y	Y	Y	Y	Y	Y	Y	Y	Y	Y	Y	Y	Y	Y	Y	Y	Y	Y	Y	Y	Y	Y	Y	Y	Y	Y	Y	Y	Y	Y	Y	Y	Y	Y
scaffold805	6904	C	G	S	S	S	S	S	S	S	S	S	S	S	S	S	S	S	S	S	S	S	S	S	S	S	S	S	S	S	S	S	S	S	S	S	S	S	S	S	S	S	S	S	S	S	S	S	S
scaffold805	6910	C	T	Y	-	Y	Y	Y	Y	Y	Y	Y	Y	Y	Y	Y	Y	Y	Y	Y	Y	Y	Y	Y	Y	Y	Y	Y	Y	Y	Y	Y	Y	Y	Y	Y	Y	Y	Y	Y	Y	Y	Y	Y	Y	Y	Y	Y	Y
scaffold805	6921	G	C	S	S	S	S	S	S	S	S	S	S	S	S	S	S	S	S	S	S	S	S	S	S	S	S	S	S	S	S	S	S	S	S	S	S	S	S	S	S	S	S	S	S	S	S	S	S
scaffold805	6925	T	G	K	K	K	K	K	K	K	K	K	K	K	K	K	K	K	K	K	K	K	K	K	K	K	K	K	K	K	K	K	K	K	K	K	K	K	K	K	K	K	K	K	K	K	K	K	K
scaffold805	6926	T	C	Y	Y	Y	Y	Y	Y	Y	Y	Y	Y	Y	Y	Y	Y	Y	Y	Y	Y	Y	Y	Y	Y	Y	Y	Y	Y	Y	Y	Y	Y	Y	Y	Y	Y	Y	Y	Y	Y	Y	Y	Y	Y	Y	Y	Y	Y
scaffold805	6927	C	T	Y	Y	Y	Y	Y	Y	Y	Y	Y	Y	Y	Y	Y	Y	Y	Y	Y	Y	Y	Y	Y	Y	Y	Y	Y	Y	Y	Y	Y	Y	Y	Y	Y	Y	Y	Y	Y	Y	Y	Y	Y	Y	Y	Y	Y	Y
scaffold805	6929	G	A	R	R	R	R	R	R	R	R	R	R	R	R	R	R	R	R	R	R	R	R	R	R	R	R	R	R	R	R	R	R	R	R	R	R	R	R	R	R	R	R	R	R	R	R	R	R
scaffold805	6930	A	G	R	R	R	R	R	R	R	R	R	R	R	R	R	R	R	R	R	R	R	R	R	R	R	R	R	R	R	R	R	R	R	R	R	R	R	R	R	R	R	R	R	R	R	R	R	R
scaffold805	6944	C	A	M	M	M	M	M	M	M	M	M	M	M	M	M	M	M	M	M	M	M	M	M	M	M	M	M	M	M	M	M	M	M	M	M	M	M	M	M	M	M	M	M	M	M	M	M	M
scaffold805	6952	G	C	S	S	S	S	S	S	S	S	S	S	S	S	S	S	S	S	S	S	S	S	S	S	S	S	S	S	S	S	S	S	S	S	S	S	S	S	S	S	S	S	S	S	S	S	S	S
scaffold805	6957	C	G	S	S	S	S	S	S	S	S	S	S	S	S	S	S	S	S	S	S	S	S	S	S	S	S	S	S	S	S	S	S	S	S	S	S	S	S	S	S	S	S	S	S	S	-	S	S
scaffold805	6965	A	G	-	R	R	R	R	R	R	R	R	R	-	R	R	R	R	R	R	R	R	R	R	R	R	R	R	R	R	R	R	R	R	R	R	R	R	R	R	R	R	R	R	R	R	-	R	R
scaffold805	6967	A	G	-	R	R	R	R	R	R	R	R	R	-	R	R	R	R	R	R	R	R	R	R	R	R	R	R	R	R	R	R	R	R	R	R	R	R	R	R	R	R	R	R	R	R	-	R	R
scaffold805	6994	T	A	W	W	W	W	W	W	W	W	W	W	W	W	W	W	W	W	W	W	W	W	W	W	W	W	W	W	W	W	W	W	W	W	W	W	W	W	W	W	W	W	W	W	W	W	W	W
scaffold805	6995	A	C	M	M	M	M	M	M	M	M	M	M	M	M	M	M	M	M	M	M	M	M	M	M	M	M	M	M	M	M	M	M	M	M	M	M	M	M	M	M	M	M	M	M	M	M	M	M
scaffold805	7037	C	G	S	S	S	S	S	-	S	S	-	S	S	S	S	G	S	S	S	S	S	S	S	S	S	S	S	S	S	S	S	S	S	S	-	S	S	S	G	S	S	S	S	S	G	S	S	S
scaffold805	7056	G	C	S	S	S	S	S	-	S	S	S	S	S	S	S	-	S	S	S	-	-	S	S	S	S	S	S	S	S	S	S	S	S	S	S	S	S	S	C	S	S	S	S	S	C	S	S	S
scaffold805	7088	G	A	R	R	R	R	R	R	R	R	R	R	R	R	R	R	R	R	R	R	R	-	-	R	R	R	R	R	R	R	R	R	R	R	R	R	R	R	-	R	R	R	R	R	-	R	R	R
scaffold805	7096	C	T	Y	Y	Y	Y	Y	Y	Y	Y	Y	Y	Y	Y	Y	Y	Y	Y	Y	Y	Y	Y	Y	Y	Y	Y	Y	Y	Y	Y	Y	Y	Y	Y	Y	Y	Y	Y	Y	Y	Y	Y	Y	Y	Y	Y	Y	Y
scaffold805	7127	T	C	Y	Y	Y	Y	-	Y	Y	Y	Y	Y	Y	Y	Y	Y	Y	Y	Y	-	Y	C	-	Y	Y	Y	Y	Y	Y	Y	Y	Y	Y	Y	-	Y	Y	Y	-	Y	Y	Y	Y	Y	Y	Y	Y	-
scaffold805	7143	G	T	K	K	K	K	K	K	K	K	K	K	K	T	K	K	K	K	K	-	K	K	K	K	K	K	K	K	K	K	K	K	K	K	K	K	K	K	K	K	K	K	K	K	K	K	K	K
scaffold805	7178	C	G	S	S	S	S	S	S	-	S	S	-	S	-	-	S	S	S	S	S	S	S	S	S	-	-	S	S	S	S	S	S	S	S	S	S	S	S	S	S	S	S	S	S	S	S	S	S
scaffold805	7190	A	C	M	M	M	M	M	-	-	M	M	-	M	M	-	M	M	M	M	M	M	M	M	M	M	-	-	M	M	M	M	M	M	M	M	M	M	M	M	M	M	M	M	M	M	M	M	M
scaffold805	7195	C	T	Y	Y	Y	Y	Y	-	-	Y	Y	-	Y	Y	-	Y	Y	Y	Y	Y	Y	Y	Y	Y	Y	-	-	Y	Y	Y	Y	Y	Y	Y	Y	Y	Y	Y	Y	Y	Y	Y	Y	Y	Y	Y	Y	Y
scaffold805	7198	C	G	S	S	S	S	S	-	-	-	S	-	S	S	-	S	S	S	S	S	S	S	S	S	S	-	-	S	S	S	S	S	S	S	S	S	S	S	S	S	S	S	S	S	S	S	S	S
scaffold805	7201	G	A	R	R	R	R	R	-	-	R	R	-	R	R	-	R	R	R	R	R	R	R	R	R	R	-	-	R	R	R	R	R	R	R	R	R	R	R	R	R	R	R	R	R	R	R	R	R
scaffold805	7209	G	C	S	S	S	S	S	S	-	S	S	S	S	S	-	S	S	S	S	S	S	S	S	S	S	-	-	S	S	S	S	S	S	S	S	S	S	S	S	S	S	S	S	S	S	S	S	S
scaffold805	7223	C	G	S	S	S	S	S	S	S	S	S	S	S	-	S	S	S	S	S	S	S	S	S	S	S	-	S	S	S	S	S	S	S	S	S	S	S	S	S	S	S	S	S	S	S	S	S	S
scaffold805	7225	C	T	Y	Y	Y	Y	Y	Y	Y	Y	Y	Y	Y	-	Y	Y	Y	Y	Y	Y	Y	Y	Y	Y	Y	-	Y	Y	Y	Y	Y	Y	Y	Y	Y	Y	Y	Y	Y	Y	Y	Y	Y	Y	Y	Y	Y	Y
scaffold805	7230	C	T	Y	Y	Y	Y	Y	Y	Y	Y	Y	Y	Y	-	Y	Y	Y	Y	Y	Y	Y	Y	Y	Y	Y	-	Y	Y	Y	Y	Y	Y	Y	Y	Y	Y	Y	Y	Y	Y	Y	Y	Y	Y	Y	Y	Y	Y
scaffold805	7235	C	T	Y	Y	Y	Y	Y	Y	Y	Y	Y	Y	Y	-	Y	Y	Y	Y	Y	Y	Y	Y	Y	Y	Y	-	Y	Y	Y	Y	Y	Y	Y	Y	Y	Y	Y	Y	Y	Y	Y	Y	Y	Y	Y	Y	Y	Y
scaffold805	7236	T	A	W	W	W	W	W	W	W	W	W	W	W	-	W	W	W	W	W	W	W	W	W	W	W	-	W	W	W	W	W	W	W	W	W	W	W	W	W	W	W	W	W	W	W	W	W	W
scaffold805	7243	C	G	S	S	S	S	S	S	S	S	S	S	S	S	S	S	S	S	S	S	S	S	S	S	S	S	S	S	S	S	S	S	S	S	S	S	S	S	S	S	S	S	S	S	S	S	S	S
scaffold805	7250	T	C	Y	Y	Y	Y	Y	Y	Y	Y	Y	Y	Y	Y	Y	Y	Y	Y	Y	Y	Y	Y	Y	Y	Y	Y	Y	Y	Y	Y	Y	Y	Y	Y	Y	Y	Y	Y	Y	Y	Y	Y	Y	Y	Y	Y	Y	Y
scaffold805	7251	A	G	R	R	R	R	R	R	R	R	R	R	R	R	R	R	R	R	R	R	R	R	R	R	R	R	R	R	R	R	R	R	R	R	R	R	R	R	R	R	R	R	R	R	R	R	R	R
scaffold805	7257	G	A	R	R	-	R	R	R	R	R	R	R	R	R	R	R	R	R	R	R	R	R	R	R	R	R	R	R	R	R	R	R	R	R	R	R	R	R	R	R	R	R	R	R	R	R	R	R
scaffold805	7262	G	C	S	S	S	S	S	S	S	S	S	S	S	S	S	S	S	S	S	S	S	S	S	S	S	S	S	S	S	S	S	S	S	S	S	S	S	S	S	S	S	S	S	S	S	S	S	S
scaffold805	7278	C	G	S	S	S	S	S	S	S	S	S	S	S	S	S	S	S	S	S	S	S	S	S	S	S	S	S	S	S	S	S	S	S	S	S	S	S	S	S	S	S	S	S	S	S	S	S	S
scaffold805	7281	C	A	M	M	M	M	M	M	M	M	M	M	M	M	M	M	M	M	M	M	M	M	M	M	M	M	M	M	M	M	M	M	M	M	M	M	M	M	M	M	M	M	M	M	M	M	M	M
scaffold805	7309	A	G	R	R	R	R	R	R	R	R	R	R	R	R	R	R	R	R	R	R	R	R	R	R	R	R	R	R	R	R	R	R	R	R	R	R	R	R	R	R	R	R	R	R	R	R	R	R
scaffold805	7310	G	C	S	S	S	S	S	S	S	S	S	S	S	S	S	S	S	S	S	S	S	S	S	S	S	S	S	S	S	S	S	S	S	S	S	S	S	S	S	S	S	S	S	S	S	S	S	S
scaffold805	7323	G	A	R	R	R	R	R	R	R	R	R	R	R	R	R	R	R	R	R	R	R	R	R	R	R	R	R	R	R	R	R	R	R	R	R	R	R	R	R	R	R	R	R	R	R	R	R	R
scaffold805	7325	A	G	R	R	R	R	R	R	R	R	R	R	R	R	R	R	R	R	R	R	R	R	R	R	R	R	R	R	R	R	R	R	R	R	R	R	R	R	R	R	R	R	R	R	R	R	R	R
scaffold805	7334	C	G	S	S	S	S	S	S	S	S	S	S	S	S	S	S	S	S	S	S	S	S	S	S	S	S	S	S	S	S	S	S	S	S	S	S	S	S	S	S	S	S	S	S	S	S	S	S
scaffold805	7342	T	C	Y	Y	Y	Y	Y	Y	Y	Y	Y	Y	Y	Y	Y	Y	Y	Y	Y	Y	Y	Y	Y	Y	Y	Y	Y	Y	Y	Y	Y	Y	Y	Y	Y	Y	Y	Y	Y	Y	Y	Y	Y	Y	Y	Y	Y	Y
scaffold805	7348	G	T	K	K	K	K	K	K	K	K	K	K	K	K	K	K	K	K	K	K	K	K	K	K	K	K	K	K	K	K	K	K	K	K	K	K	K	K	K	K	K	K	K	K	K	K	K	K
scaffold805	7355	C	T	Y	Y	Y	Y	Y	Y	Y	Y	Y	Y	Y	Y	Y	Y	Y	Y	Y	Y	Y	Y	Y	Y	Y	Y	Y	Y	Y	Y	Y	Y	Y	Y	Y	Y	Y	Y	Y	Y	Y	Y	Y	Y	Y	Y	Y	Y
scaffold805	7366	T	C	Y	Y	Y	Y	Y	Y	Y	Y	Y	Y	Y	Y	Y	Y	Y	Y	Y	Y	Y	Y	Y	Y	Y	Y	Y	Y	Y	Y	Y	Y	Y	Y	Y	Y	Y	Y	Y	Y	Y	Y	Y	Y	Y	Y	Y	Y
scaffold805	7378	C	T	Y	Y	Y	Y	Y	Y	Y	Y	Y	Y	Y	Y	Y	Y	Y	Y	Y	Y	Y	Y	Y	Y	Y	Y	Y	Y	Y	Y	Y	Y	Y	Y	Y	Y	Y	Y	Y	Y	Y	Y	Y	Y	Y	Y	Y	Y
scaffold805	7390	C	T	Y	Y	Y	Y	Y	Y	Y	Y	Y	Y	Y	Y	Y	Y	Y	Y	Y	Y	Y	Y	Y	Y	Y	Y	Y	Y	Y	Y	Y	Y	Y	Y	Y	Y	Y	Y	Y	Y	Y	Y	Y	Y	Y	Y	Y	Y
scaffold805	7400	T	C	Y	Y	Y	Y	Y	Y	Y	Y	Y	Y	Y	Y	Y	Y	Y	Y	Y	Y	Y	Y	Y	Y	Y	Y	Y	Y	Y	Y	Y	Y	Y	Y	Y	Y	Y	Y	Y	Y	Y	Y	Y	Y	Y	Y	Y	Y
scaffold805	7410	T	C	Y	Y	-	T	Y	Y	-	Y	Y	Y	Y	-	Y	Y	Y	Y	T	Y	-	Y	Y	Y	Y	Y	Y	Y	Y	Y	Y	Y	Y	Y	Y	Y	Y	Y	Y	Y	Y	Y	Y	-	-	Y	Y	T
scaffold806	1081	T	C	-	-	Y	Y	Y	Y	Y	Y	Y	Y	Y	Y	Y	Y	Y	Y	Y	-	Y	Y	Y	Y	-	Y	Y	Y	Y	Y	Y	Y	Y	Y	Y	Y	Y	Y	Y	Y	Y	Y	Y	Y	Y	Y	-	Y
scaffold806	1204	A	C	M	M	M	M	M	M	M	M	M	M	M	M	M	-	M	M	M	-	M	M	M	M	M	M	M	M	M	M	M	M	M	M	M	-	M	M	M	M	M	M	M	M	M	M	M	M
scaffold806	4732	T	C	-	Y	Y	Y	Y	Y	Y	Y	Y	Y	Y	Y	Y	Y	Y	Y	Y	-	Y	Y	Y	Y	Y	Y	Y	Y	Y	Y	Y	Y	Y	Y	-	Y	Y	Y	Y	Y	Y	Y	T	Y	Y	Y	Y	Y
scaffold806	4757	A	G	-	R	R	R	R	R	R	R	R	R	R	R	R	R	R	R	R	-	R	R	R	R	R	R	R	R	R	R	R	R	R	R	-	R	R	R	R	R	R	R	A	R	R	R	R	R
scaffold806	5412	A	T	W	W	W	W	-	-	W	W	-	W	W	W	W	-	W	W	-	W	W	W	W	W	W	W	W	W	W	W	W	W	W	W	W	W	W	W	W	W	W	W	W	W	W	W	W	W
scaffold806	5425	G	T	K	K	K	K	K	-	K	K	-	K	K	K	K	-	K	K	K	K	K	K	K	K	K	K	K	K	K	K	K	K	K	K	K	K	K	K	K	K	K	K	K	K	K	K	K	K
scaffold806	5497	C	G	S	S	S	S	S	S	S	S	S	S	S	S	S	S	S	S	S	S	S	S	S	S	S	S	S	S	S	S	S	S	S	S	S	S	S	S	S	S	S	S	S	S	S	S	S	S
scaffold806	5548	A	C	M	M	M	M	M	-	M	M	M	M	M	M	M	M	M	M	M	M	M	M	M	M	M	M	M	M	M	M	M	M	M	M	M	M	M	M	M	M	M	M	M	M	M	M	M	M
scaffold806	5566	G	C	S	S	S	S	-	-	S	S	S	-	S	S	S	S	S	S	S	S	S	S	S	S	S	S	S	S	S	S	S	S	S	S	S	S	-	S	S	S	S	S	S	S	-	S	S	S
scaffold806	5567	A	G	-	R	R	R	-	-	R	R	R	-	R	-	R	R	R	R	R	R	R	R	R	R	R	R	R	R	R	R	R	R	R	R	R	R	-	R	R	R	R	R	R	R	-	R	R	R
scaffold806	5660	G	T	K	K	K	K	K	-	K	K	K	K	K	K	K	K	K	K	K	K	K	K	K	K	K	K	K	K	K	K	K	K	K	K	K	K	-	K	K	K	K	K	K	K	K	K	K	K
scaffold806	5661	G	C	S	S	S	S	S	-	S	S	S	S	S	S	S	S	S	S	S	S	S	S	S	S	S	S	S	S	S	S	S	S	S	S	S	S	-	S	S	S	S	S	S	S	S	S	S	S
scaffold806	5677	G	T	K	K	K	K	K	-	-	K	K	K	-	K	K	K	K	K	K	K	K	K	K	K	K	K	K	K	K	K	K	K	K	K	K	K	K	K	K	K	K	K	K	K	K	K	K	K
scaffold806	5684	A	G	R	R	R	R	R	-	-	R	R	R	-	R	R	R	R	R	R	R	R	R	R	R	R	R	R	R	R	R	R	R	R	R	R	R	R	R	R	R	R	R	R	R	R	R	R	R
scaffold806	50486	C	A	C	C	C	C	C	-	-	C	C	C	-	-	C	C	C	C	C	C	C	M	C	C	C	M	C	C	C	C	C	C	C	C	C	C	C	C	C	C	C	C	C	C	C	C	C	C
scaffold811	22087	C	A	C	C	C	C	-	-	-	C	C	-	C	-	C	C	C	M	C	C	C	C	C	C	-	M	C	C	C	C	C	C	C	C	C	C	C	C	C	C	C	C	C	C	C	C	C	C
scaffold816	946	A	C	M	M	M	M	M	M	M	M	M	M	M	M	M	M	M	M	M	M	M	M	M	M	M	M	M	M	M	M	M	M	M	M	M	M	M	M	M	M	M	M	M	M	M	M	M	M
scaffold816	1025	C	A	M	-	M	M	-	M	M	M	M	M	M	-	M	M	M	M	M	M	M	M	M	M	M	M	M	M	M	M	M	M	M	M	M	M	M	M	M	M	M	M	M	M	M	M	M	M
scaffold816	1046	C	T	Y	Y	Y	Y	Y	Y	Y	Y	Y	Y	Y	Y	Y	Y	Y	Y	Y	Y	Y	Y	Y	Y	Y	Y	Y	Y	Y	Y	Y	Y	Y	Y	Y	Y	Y	Y	Y	Y	Y	Y	Y	Y	Y	Y	Y	Y
scaffold816	1063	T	C	Y	Y	Y	Y	Y	Y	Y	Y	Y	Y	Y	Y	Y	Y	Y	Y	Y	Y	Y	Y	Y	Y	Y	Y	Y	Y	Y	Y	Y	Y	Y	Y	Y	Y	Y	Y	Y	Y	Y	Y	Y	Y	Y	Y	Y	Y
scaffold816	1106	A	T	W	W	W	W	W	W	W	W	W	W	W	W	W	W	W	W	W	W	W	W	W	W	W	W	W	W	W	W	W	W	W	W	W	W	W	W	W	W	W	W	W	W	W	W	W	W
scaffold816	1123	T	C	Y	Y	Y	Y	Y	Y	Y	Y	Y	Y	Y	Y	Y	Y	Y	Y	Y	Y	Y	Y	Y	Y	Y	Y	Y	Y	Y	Y	Y	Y	Y	Y	Y	Y	Y	Y	Y	Y	Y	Y	Y	Y	Y	Y	Y	Y
scaffold816	1144	T	A	W	W	W	W	W	W	W	W	-	-	W	W	W	W	W	W	W	W	W	W	W	W	W	W	W	W	W	W	W	W	W	W	W	W	W	W	W	W	W	W	W	W	W	W	W	W
scaffold816	1169	G	A	R	-	R	R	R	R	R	R	R	R	R	R	R	R	R	R	R	R	R	R	R	R	R	R	R	R	R	R	R	R	R	R	R	R	R	R	R	R	R	R	R	R	R	R	R	R
scaffold816	1273	C	A	A	A	A	A	A	A	A	A	A	A	A	A	A	A	A	A	A	A	A	A	A	A	A	A	A	A	A	A	A	A	A	A	A	A	A	A	A	A	A	A	A	A	A	A	A	A
scaffold816	1288	G	T	K	K	K	K	-	K	K	K	K	K	-	K	K	K	K	K	K	K	K	K	K	K	K	K	K	K	K	K	K	K	K	K	K	K	K	K	K	K	K	K	K	K	K	K	K	K
scaffold816	1307	G	T	T	T	T	T	T	T	T	T	T	T	T	T	T	T	T	T	T	T	T	T	T	T	T	T	T	T	T	T	T	T	T	T	T	T	T	T	T	T	T	T	T	T	T	T	T	T
scaffold816	1388	T	C	C	C	C	C	C	C	C	C	C	C	C	C	C	C	C	C	C	C	C	C	C	C	C	C	C	C	C	C	C	C	C	C	C	C	C	C	C	C	C	C	C	C	C	C	C	C
scaffold816	1426	C	T	Y	-	Y	C	C	Y	Y	Y	Y	Y	C	Y	Y	Y	Y	-	Y	Y	C	Y	Y	Y	-	Y	Y	Y	Y	Y	-	Y	Y	Y	Y	Y	Y	Y	Y	Y	Y	Y	Y	-	Y	Y	Y	Y
scaffold816	1440	C	A	A	A	A	A	A	A	A	A	A	A	A	A	A	A	A	A	A	A	A	A	A	A	A	A	A	A	A	A	A	A	A	A	A	A	A	A	A	A	A	A	A	A	A	A	A	A
scaffold816	1478	T	G	G	G	G	G	G	G	G	G	G	G	G	G	G	G	G	G	G	G	-	G	G	G	G	G	G	G	G	G	G	G	G	G	G	G	G	G	G	G	G	G	G	G	G	G	G	G
scaffold816	1518	T	C	C	C	C	C	C	C	C	C	C	C	-	C	C	C	C	C	C	C	C	C	C	C	C	C	C	C	C	C	C	C	C	C	-	C	C	C	C	C	C	C	C	C	-	C	C	C
scaffold816	1534	A	G	G	G	G	G	G	G	G	G	G	-	-	G	G	G	G	G	G	G	G	G	G	-	G	G	G	G	G	G	G	G	G	G	-	G	G	G	G	G	G	G	G	G	-	G	G	G
scaffold816	2147	A	G	R	R	R	R	R	R	R	R	R	R	R	R	R	R	R	R	R	R	R	R	R	R	R	R	-	R	R	R	R	R	R	R	R	R	R	R	R	R	R	R	R	R	R	R	R	R
scaffold816	2239	C	T	Y	Y	Y	-	Y	Y	Y	Y	Y	Y	Y	Y	Y	Y	Y	-	Y	Y	Y	Y	Y	Y	Y	Y	Y	Y	Y	Y	Y	Y	Y	Y	Y	Y	Y	Y	Y	Y	Y	Y	-	Y	Y	Y	Y	-
scaffold816	2269	A	G	R	R	R	R	R	R	R	R	R	R	R	R	-	R	R	R	R	R	R	R	-	R	R	R	R	R	R	R	R	R	R	R	R	R	R	R	R	R	R	R	R	R	R	R	R	-
scaffold816	2280	C	T	Y	Y	Y	Y	Y	-	Y	Y	-	Y	Y	Y	Y	Y	-	-	Y	Y	Y	Y	Y	Y	Y	Y	Y	Y	Y	Y	Y	Y	Y	Y	Y	Y	Y	-	Y	Y	Y	Y	Y	Y	Y	Y	Y	Y
scaffold816	2295	G	A	R	-	R	R	R	R	R	R	R	R	R	R	R	R	R	R	R	R	R	R	R	R	R	R	R	R	R	R	R	R	R	R	R	R	R	R	R	R	-	R	R	R	R	R	R	R
scaffold816	2322	T	C	Y	Y	Y	Y	Y	Y	Y	Y	-	Y	Y	Y	Y	-	Y	-	Y	Y	Y	Y	Y	Y	Y	Y	-	Y	Y	Y	Y	Y	Y	Y	Y	Y	Y	Y	Y	Y	Y	Y	Y	Y	Y	Y	Y	Y
scaffold816	2361	C	A	M	M	M	M	M	M	M	M	-	M	M	M	M	-	M	-	M	M	M	M	M	M	M	M	-	M	M	M	M	M	M	M	M	M	M	M	M	M	M	-	M	M	M	M	M	M
scaffold816	2406	C	T	Y	Y	Y	Y	Y	Y	Y	Y	C	Y	Y	Y	Y	-	Y	Y	Y	Y	Y	Y	Y	Y	Y	Y	-	Y	Y	Y	Y	Y	Y	Y	Y	Y	Y	Y	Y	Y	Y	Y	Y	Y	Y	Y	Y	Y
scaffold816	2462	G	A	R	R	R	R	R	R	R	R	R	-	R	R	R	R	R	R	R	R	R	R	R	R	R	R	R	R	R	R	R	R	R	R	R	R	R	R	R	R	R	R	R	R	R	R	R	R
scaffold816	2512	G	A	R	R	R	R	R	R	R	R	R	R	R	R	R	R	R	R	R	R	R	R	R	R	R	R	R	R	R	R	R	R	R	R	R	R	R	R	R	R	R	R	R	R	R	R	R	R
scaffold816	2593	G	T	T	T	T	T	T	T	T	T	T	T	T	T	T	T	T	T	T	T	T	T	T	T	T	T	T	T	T	T	T	T	T	T	T	T	T	T	T	T	T	T	T	T	T	T	T	T
scaffold816	2602	T	C	Y	Y	Y	Y	Y	Y	Y	Y	Y	Y	Y	Y	Y	Y	Y	Y	Y	Y	Y	Y	Y	Y	Y	Y	Y	Y	Y	Y	Y	Y	Y	Y	Y	Y	Y	Y	Y	Y	Y	Y	Y	Y	Y	Y	Y	Y
scaffold816	2678	G	C	S	S	S	S	S	S	S	S	S	S	S	-	S	S	S	S	S	S	S	S	S	S	S	S	S	S	S	S	S	S	S	S	S	S	S	S	S	S	S	S	S	S	S	S	S	S
scaffold816	2817	A	C	M	M	M	M	M	M	-	M	M	M	M	M	M	M	M	M	M	-	M	M	M	M	M	-	M	M	M	M	M	M	M	-	M	M	M	M	M	M	M	M	A	M	-	A	M	M
scaffold816	2833	A	C	M	M	M	M	M	M	M	M	M	M	M	M	M	M	M	M	M	M	M	M	M	M	M	-	M	M	M	M	M	M	M	-	M	M	M	M	M	M	M	M	-	M	M	A	M	M
scaffold816	2894	T	A	W	W	W	W	W	W	W	W	W	W	W	W	W	W	W	W	W	W	W	W	W	W	W	W	W	W	W	W	W	W	W	W	W	W	W	W	W	W	W	W	W	W	W	W	W	W
scaffold816	2902	T	C	Y	Y	Y	Y	Y	Y	Y	Y	Y	Y	Y	Y	Y	Y	Y	Y	Y	Y	Y	Y	Y	Y	Y	Y	Y	Y	Y	Y	Y	Y	Y	Y	Y	Y	Y	Y	Y	Y	Y	Y	Y	Y	Y	Y	Y	Y
scaffold816	2914	A	G	R	R	R	R	R	R	R	R	R	R	R	R	R	R	R	R	R	R	R	R	R	R	R	R	R	R	R	R	R	R	R	R	R	R	R	R	R	R	R	R	R	R	R	R	R	R
scaffold816	2937	T	G	K	K	K	K	K	K	K	K	K	K	K	K	K	K	K	K	K	K	K	K	K	K	K	K	K	K	K	K	K	K	K	K	K	K	K	K	K	K	K	K	K	K	K	K	K	K
scaffold818	64	A	T	W	W	W	W	W	W	-	W	W	-	W	W	W	W	W	W	W	W	W	W	W	W	W	-	W	W	W	W	-	W	W	W	W	W	W	W	W	W	W	-	W	W	-	W	-	W
scaffold818	82	C	T	Y	Y	Y	Y	Y	Y	-	Y	-	Y	Y	Y	Y	Y	Y	Y	-	Y	Y	Y	Y	Y	Y	Y	Y	Y	Y	Y	Y	Y	Y	Y	Y	Y	Y	Y	Y	Y	Y	-	Y	Y	Y	Y	Y	Y
scaffold818	91	A	G	R	R	R	R	R	R	-	R	R	R	R	R	R	R	R	R	R	R	R	R	R	R	R	R	R	-	R	R	R	R	R	R	R	R	R	R	R	R	R	-	R	R	-	R	R	R
scaffold818	134	A	G	R	R	R	R	R	R	R	R	R	R	R	R	R	R	R	R	-	R	R	R	R	R	R	R	R	R	R	R	R	R	R	R	R	R	R	R	R	R	R	R	R	R	R	R	R	R
scaffold818	145	A	G	R	R	R	R	R	R	R	R	-	R	R	R	R	R	R	R	R	R	R	R	R	R	R	R	R	R	R	R	R	R	R	R	R	R	R	R	R	R	R	R	R	R	R	R	R	R
scaffold818	169	T	G	K	K	K	K	K	K	K	K	K	K	K	K	K	K	K	K	K	K	K	K	K	K	K	K	K	K	K	K	K	K	K	K	K	K	K	K	K	K	K	K	K	K	K	K	K	K
scaffold818	274	G	A	R	R	R	R	R	R	R	R	R	R	R	R	R	R	R	R	R	R	R	R	R	R	R	R	R	R	R	R	R	R	R	R	R	R	R	R	R	R	R	R	R	R	R	R	R	R
scaffold818	320	A	C	C	C	-	C	C	C	-	C	-	-	C	C	C	C	C	C	C	C	C	C	C	C	C	C	C	C	C	C	C	C	C	C	C	C	C	C	C	C	C	C	C	C	C	C	C	C
scaffold818	348	C	T	Y	Y	Y	Y	Y	Y	Y	Y	-	-	Y	Y	Y	Y	-	Y	Y	C	Y	Y	Y	Y	C	Y	Y	Y	Y	Y	Y	Y	Y	Y	Y	Y	Y	-	-	Y	-	Y	Y	Y	Y	Y	Y	Y
scaffold818	388	G	T	K	K	G	K	K	K	K	K	K	K	K	K	K	K	-	K	K	K	K	K	K	K	K	K	K	K	K	K	K	K	K	K	K	K	K	K	K	K	K	K	K	K	K	K	K	K
scaffold818	389	A	G	R	R	R	R	R	R	R	R	R	R	R	R	R	R	R	R	R	R	R	R	R	R	R	R	R	R	R	R	R	R	R	R	R	R	R	R	R	R	R	R	R	R	R	R	R	R
scaffold818	489	A	G	R	R	-	R	R	R	R	R	-	R	R	R	-	R	-	R	R	R	R	R	R	R	-	R	R	R	R	R	R	R	R	-	R	R	R	R	R	R	-	R	R	-	R	R	R	R
scaffold818	526	A	G	R	R	-	R	-	R	R	R	-	R	R	R	R	R	-	R	-	R	R	R	R	R	-	R	R	R	R	R	R	R	R	R	R	R	R	R	R	R	R	R	-	-	R	R	R	R
scaffold847	103	C	A	M	-	M	M	-	M	M	M	M	-	M	M	-	M	M	M	M	M	-	M	-	M	M	M	M	M	M	M	M	M	M	M	-	M	M	M	M	M	M	M	M	M	M	M	M	M
scaffold847	429	T	A	W	W	W	W	W	W	W	W	W	W	W	W	W	W	W	W	W	-	W	W	W	-	W	W	W	W	W	W	W	W	W	W	W	W	W	W	W	W	-	W	W	W	W	W	W	W
scaffold847	436	T	C	Y	Y	Y	Y	Y	Y	Y	Y	Y	Y	Y	Y	Y	Y	Y	Y	Y	-	Y	Y	Y	-	Y	Y	Y	Y	Y	Y	Y	Y	Y	Y	Y	Y	Y	Y	Y	Y	Y	Y	Y	Y	Y	Y	Y	Y
scaffold847	501	C	T	Y	Y	Y	Y	Y	-	Y	Y	Y	Y	Y	Y	-	Y	Y	-	Y	Y	Y	Y	Y	Y	Y	Y	Y	Y	Y	Y	Y	Y	Y	Y	Y	Y	-	Y	Y	Y	-	Y	Y	Y	Y	Y	Y	Y
scaffold847	515	T	C	Y	Y	Y	Y	Y	-	Y	Y	Y	Y	Y	Y	-	Y	Y	-	Y	Y	Y	Y	Y	Y	Y	Y	Y	Y	Y	Y	Y	Y	Y	Y	Y	Y	Y	Y	Y	Y	-	Y	Y	Y	Y	Y	Y	Y
scaffold847	631	A	G	R	R	R	R	R	R	R	R	R	R	R	R	R	R	R	R	R	-	R	R	R	R	R	R	R	R	R	R	R	R	R	R	R	R	R	R	R	R	R	R	R	R	R	R	R	R
scaffold847	659	G	C	S	S	S	S	G	S	S	S	-	S	S	-	S	G	S	S	-	-	S	-	S	-	G	S	S	S	S	S	S	S	S	S	-	G	S	S	S	S	S	S	S	S	S	S	S	S
scaffold847	679	C	T	Y	Y	Y	Y	-	Y	Y	Y	Y	Y	Y	Y	Y	C	Y	Y	-	-	Y	-	Y	-	C	Y	Y	Y	Y	Y	Y	Y	Y	Y	-	-	Y	Y	Y	Y	Y	Y	Y	Y	Y	Y	Y	Y
scaffold847	723	T	G	K	K	K	K	K	K	K	K	K	T	K	K	-	K	K	K	K	K	K	K	K	K	K	K	K	K	K	K	K	-	K	K	K	K	T	K	K	K	T	K	K	K	K	K	K	K
scaffold847	809	T	C	Y	-	Y	Y	Y	-	Y	Y	-	T	Y	Y	-	-	Y	Y	-	-	Y	Y	Y	Y	Y	Y	Y	Y	Y	Y	Y	Y	Y	Y	Y	Y	Y	Y	Y	Y	Y	Y	Y	Y	Y	Y	Y	Y
scaffold855	771	C	T	Y	C	C	Y	Y	Y	-	Y	-	Y	Y	Y	Y	Y	C	Y	C	Y	Y	Y	C	Y	Y	Y	Y	Y	Y	Y	Y	Y	Y	C	Y	-	Y	-	Y	Y	C	Y	Y	-	Y	Y	Y	Y
scaffold855	812	G	A	R	R	R	R	R	R	R	R	R	R	R	R	R	R	R	R	R	R	R	R	R	R	R	R	R	R	R	R	R	R	R	R	R	R	R	R	R	R	R	R	R	R	R	R	R	R
scaffold855	844	A	G	A	A	R	A	R	R	R	R	R	A	A	R	R	R	-	-	R	R	R	-	R	A	R	-	R	-	R	-	R	R	R	R	A	A	R	R	R	R	R	R	R	R	A	R	R	R
scaffold855	902	A	C	M	M	M	M	-	M	M	-	-	-	M	-	M	M	M	M	-	M	M	M	M	M	M	M	M	M	M	M	M	M	M	M	M	M	M	M	M	M	M	-	M	M	M	M	M	M
scaffold855	910	T	C	Y	Y	Y	Y	Y	-	Y	Y	-	-	Y	-	Y	Y	Y	Y	Y	Y	Y	Y	Y	Y	Y	Y	Y	Y	Y	Y	Y	-	Y	Y	Y	Y	Y	Y	Y	Y	Y	-	Y	Y	Y	Y	Y	Y
scaffold855	915	G	A	G	G	G	G	R	G	G	G	R	G	R	R	G	R	R	R	R	R	R	R	R	R	R	R	R	R	G	R	R	G	G	R	R	R	R	G	R	G	R	-	R	R	-	G	R	G
scaffold855	916	T	G	T	T	T	T	K	T	T	T	K	T	K	K	T	K	K	K	K	K	K	K	K	K	K	K	K	K	T	K	K	T	T	K	K	K	K	T	K	T	K	-	K	K	-	T	K	T
scaffold855	937	T	C	Y	Y	Y	Y	Y	Y	Y	Y	Y	-	Y	Y	Y	Y	Y	Y	Y	Y	Y	Y	Y	Y	Y	Y	Y	Y	Y	Y	Y	Y	Y	Y	T	-	Y	Y	Y	Y	Y	Y	Y	Y	Y	Y	Y	Y
scaffold855	965	G	C	S	S	S	S	S	S	S	S	S	S	S	S	S	S	S	S	S	S	S	S	S	S	S	S	S	S	S	S	S	S	S	S	S	S	S	S	S	S	S	S	S	S	S	S	S	S
scaffold855	979	T	C	Y	Y	Y	Y	Y	Y	Y	Y	Y	Y	Y	-	Y	Y	Y	Y	Y	Y	Y	Y	Y	Y	Y	Y	Y	Y	Y	Y	Y	Y	Y	Y	Y	Y	Y	Y	Y	Y	Y	Y	Y	Y	Y	Y	Y	Y
scaffold855	980	T	C	Y	Y	Y	Y	Y	Y	Y	Y	Y	Y	Y	-	Y	Y	Y	Y	Y	Y	Y	Y	Y	Y	Y	Y	Y	Y	Y	Y	Y	Y	Y	Y	Y	Y	Y	Y	Y	Y	Y	Y	Y	Y	Y	Y	Y	Y
scaffold855	1041	G	A	R	-	R	R	R	R	R	R	R	R	R	R	R	R	R	R	R	R	R	G	R	R	R	R	-	G	R	R	R	R	R	R	R	R	R	R	R	R	R	R	R	R	G	-	-	R
scaffold857	44	C	T	Y	-	Y	Y	Y	-	Y	Y	Y	Y	Y	Y	-	Y	-	Y	Y	-	Y	Y	Y	Y	Y	Y	Y	Y	Y	Y	Y	Y	C	Y	Y	Y	Y	Y	Y	Y	Y	Y	Y	Y	Y	Y	Y	Y
scaffold857	300	G	A	R	R	R	R	-	R	R	R	R	-	G	R	R	R	G	R	R	R	R	R	R	R	R	R	R	R	R	R	R	R	R	R	R	R	R	R	R	R	R	R	R	R	R	R	R	R
scaffold857	417	A	G	R	R	R	R	R	R	R	R	R	-	R	R	R	-	R	R	R	R	R	R	R	R	R	R	R	R	R	R	R	R	R	R	R	R	R	R	R	R	R	-	R	R	-	R	R	R
scaffold857	447	A	G	R	R	R	R	R	R	R	R	R	G	R	R	R	-	R	R	R	R	R	R	R	R	R	R	R	R	R	R	R	R	R	R	R	R	R	R	R	R	R	R	R	R	R	R	R	R
scaffold866	296	C	G	S	S	S	S	-	S	S	S	S	-	S	S	S	-	S	S	S	S	S	S	S	S	S	S	S	S	S	S	S	-	S	S	S	S	S	S	S	S	S	S	S	S	S	S	S	S
scaffold866	297	A	C	M	M	M	M	-	M	M	M	M	-	M	M	M	-	M	M	M	M	M	M	M	M	M	M	M	M	M	M	M	-	M	M	M	M	M	M	M	M	M	M	M	M	M	M	M	M
scaffold866	483	G	A	R	R	-	R	R	R	R	R	R	R	R	-	R	R	R	R	R	-	R	R	R	R	R	R	R	R	R	R	R	R	R	R	R	R	R	R	R	R	R	R	R	R	R	R	R	R
scaffold866	485	G	T	T	-	-	T	-	T	-	T	T	T	T	-	T	T	T	T	T	-	T	T	T	T	T	T	T	T	T	T	T	T	T	T	-	T	T	T	T	T	T	T	T	T	T	T	T	T
scaffold866	552	G	T	-	K	K	K	K	K	-	K	K	K	K	K	K	K	K	K	K	K	K	K	K	K	K	K	K	K	K	K	K	K	K	K	K	K	K	K	K	K	K	K	K	K	K	K	K	K
scaffold866	595	C	T	-	Y	-	Y	Y	Y	-	Y	-	Y	Y	Y	Y	Y	Y	Y	Y	Y	Y	Y	Y	Y	Y	Y	Y	Y	Y	Y	Y	-	Y	Y	Y	Y	Y	Y	Y	Y	Y	Y	Y	Y	Y	Y	Y	Y
scaffold866	627	C	T	-	Y	Y	Y	Y	Y	-	Y	-	-	Y	Y	Y	Y	Y	Y	Y	Y	Y	Y	Y	Y	Y	Y	Y	Y	-	Y	Y	Y	Y	Y	Y	Y	Y	Y	Y	Y	Y	Y	Y	Y	Y	Y	Y	Y
scaffold878	785	C	T	Y	Y	Y	Y	Y	Y	Y	Y	Y	Y	Y	Y	Y	Y	Y	Y	C	-	Y	Y	C	Y	C	Y	Y	Y	Y	C	-	Y	Y	Y	Y	Y	Y	Y	Y	Y	Y	-	Y	-	C	Y	Y	Y
scaffold878	833	C	G	S	S	S	S	S	S	S	S	S	S	S	S	S	S	S	S	S	S	S	S	S	S	S	S	S	S	S	S	S	S	S	S	S	S	S	S	S	S	S	S	S	S	S	S	S	S
scaffold878	834	G	C	S	S	S	S	S	S	S	S	S	S	S	S	S	S	S	S	-	S	S	S	-	S	S	-	S	S	S	-	S	S	-	S	S	S	S	S	S	S	S	S	S	-	S	S	S	S
scaffold878	837	G	A	A	A	A	A	A	A	A	A	A	A	A	A	A	A	A	A	A	A	A	A	A	A	A	A	A	A	A	A	A	A	A	A	A	A	A	A	A	A	A	A	A	A	A	A	A	A
scaffold878	838	C	G	S	S	-	S	C	-	S	S	S	S	-	S	S	S	-	S	S	-	S	-	S	S	S	S	S	S	S	S	S	S	-	S	S	S	S	S	S	S	C	S	S	S	S	S	S	S
scaffold878	950	A	C	M	M	M	M	M	M	M	M	M	M	M	M	M	M	M	M	M	M	M	M	M	M	M	M	M	M	M	M	M	M	M	M	M	M	M	M	M	M	M	M	M	M	M	M	M	M
scaffold878	992	A	C	M	M	M	M	M	M	M	M	M	M	M	M	M	M	M	M	M	M	M	M	M	M	M	M	M	M	M	M	M	M	M	M	M	M	M	M	M	M	M	M	M	M	M	M	M	M
scaffold878	1083	A	C	M	M	M	M	M	M	M	M	M	M	M	M	M	M	M	M	M	M	M	M	M	M	M	M	M	M	M	M	M	M	M	M	M	M	M	M	M	M	M	M	M	M	-	M	M	M
scaffold878	1102	A	G	R	R	R	R	R	-	R	R	R	R	R	-	R	A	R	R	R	R	R	R	R	-	R	R	R	R	R	R	R	R	R	R	R	R	R	R	R	R	R	R	R	R	R	R	R	R
scaffold878	1103	A	T	W	W	W	W	-	-	-	W	W	W	W	-	W	A	W	W	W	W	W	W	W	-	W	W	W	W	W	W	W	W	W	W	W	W	W	W	W	W	W	W	W	W	W	W	W	W
scaffold878	1109	A	C	M	M	M	M	M	M	M	M	M	M	M	M	M	M	M	M	M	M	M	M	M	M	M	M	M	M	M	M	M	M	M	M	M	M	M	M	M	M	M	M	M	M	M	M	M	M
scaffold878	1170	G	A	R	R	R	R	R	R	R	R	R	R	R	R	R	R	R	R	-	R	R	R	-	R	R	R	R	R	R	R	R	R	R	R	-	R	R	R	R	R	R	R	R	R	R	R	R	R
scaffold878	1182	A	C	M	M	M	M	M	M	M	M	M	M	M	M	M	M	M	M	M	M	M	M	M	M	M	M	M	M	M	M	M	M	M	M	M	M	M	M	M	M	M	M	M	M	M	M	M	M
scaffold878	1185	C	A	M	M	M	M	M	M	M	M	M	M	M	M	M	M	M	M	M	M	M	M	M	M	M	M	M	M	M	M	M	M	M	M	M	M	M	M	M	M	M	M	M	M	M	M	M	M
scaffold878	1203	G	T	K	K	K	K	K	K	K	K	K	K	K	K	K	K	K	K	K	K	K	K	K	K	K	K	K	K	K	K	K	K	K	K	K	K	K	K	K	K	K	K	K	K	K	K	K	K
scaffold878	1404	T	C	Y	Y	Y	-	Y	-	-	Y	Y	Y	Y	Y	Y	Y	Y	Y	Y	Y	Y	Y	Y	Y	Y	Y	Y	Y	Y	Y	Y	Y	-	Y	Y	Y	Y	Y	Y	Y	Y	Y	-	Y	Y	Y	Y	Y
scaffold878	1415	T	C	Y	Y	Y	Y	Y	Y	T	Y	T	Y	T	T	Y	T	T	T	T	T	Y	T	T	T	T	Y	T	T	Y	T	-	Y	Y	T	Y	Y	T	Y	Y	Y	T	Y	T	T	Y	Y	T	Y
scaffold878	2726	A	G	R	R	R	R	R	R	R	R	R	R	R	R	R	R	R	R	R	R	R	R	R	R	R	R	R	R	R	R	R	R	R	R	R	R	R	R	R	R	R	R	R	R	R	R	R	R
scaffold878	2775	A	C	M	M	M	M	M	M	M	M	M	M	M	M	M	M	M	M	M	-	M	M	M	M	M	M	M	M	M	M	M	M	M	M	M	M	M	M	M	M	M	M	M	M	M	M	M	M
scaffold878	2833	C	G	-	S	-	S	S	S	S	S	-	S	S	S	S	S	S	S	S	-	S	S	S	S	S	S	S	S	S	S	S	S	S	S	S	S	S	S	S	S	S	S	S	S	-	S	S	S
scaffold878	2837	G	C	S	S	S	S	S	S	S	S	S	S	S	S	S	S	-	S	S	-	S	S	-	S	S	S	S	S	-	S	S	S	S	S	S	S	G	S	S	S	-	S	S	S	-	S	S	S
scaffold878	2851	G	T	K	K	K	K	K	K	K	K	K	K	K	K	K	K	K	K	K	-	K	K	K	K	K	K	K	K	K	K	K	K	K	K	K	K	G	K	K	K	K	K	K	K	K	K	K	K
scaffold878	2871	C	T	Y	Y	Y	Y	Y	Y	Y	Y	Y	Y	Y	Y	Y	Y	Y	Y	Y	Y	Y	Y	Y	Y	Y	Y	Y	Y	Y	Y	Y	Y	Y	Y	Y	Y	Y	Y	Y	Y	Y	Y	Y	Y	Y	Y	Y	Y
scaffold878	2979	C	A	A	A	A	A	A	A	A	A	A	A	A	A	A	A	A	A	A	A	A	A	A	A	A	A	A	A	A	A	A	A	A	A	A	A	A	A	A	A	A	A	A	A	A	A	A	A
scaffold878	2994	G	T	K	G	K	K	K	K	K	K	K	K	K	K	K	K	K	K	K	K	K	K	K	K	K	K	K	K	K	K	K	K	K	K	K	K	K	K	K	K	K	K	K	K	-	K	K	K
scaffold878	3053	A	G	R	R	R	R	R	R	R	R	R	R	R	R	R	R	R	R	R	R	R	R	R	R	R	R	R	R	R	R	R	R	R	R	R	R	R	R	R	R	R	R	R	R	R	R	R	R
scaffold878	3085	T	G	K	K	K	K	K	K	K	K	K	K	K	K	K	K	K	K	K	K	K	K	K	K	K	K	K	K	K	K	K	K	K	K	K	K	K	K	K	K	K	K	K	K	K	K	K	K
scaffold878	3114	C	A	M	M	M	M	M	M	M	M	M	-	M	M	M	M	M	M	M	M	M	M	M	M	M	M	M	M	M	M	M	M	M	M	M	M	M	M	M	M	M	M	M	M	M	M	M	M
scaffold878	3121	A	T	W	W	W	W	W	-	W	W	-	W	W	W	W	W	W	W	W	W	W	-	W	W	W	W	W	W	W	W	W	W	W	W	W	W	W	W	W	W	W	W	W	W	W	W	W	W
scaffold878	3185	G	A	R	R	R	R	G	R	R	R	G	R	R	-	R	R	R	R	R	R	R	R	R	-	G	G	R	G	R	R	-	R	R	R	R	-	R	R	R	R	R	R	R	R	R	R	R	R
scaffold878	3255	G	A	A	A	A	A	A	A	A	A	A	A	A	A	A	A	A	A	A	A	A	A	A	A	A	A	A	A	A	A	A	A	A	A	A	A	A	A	A	A	A	A	A	A	A	A	A	A
scaffold878	3257	G	T	T	T	T	T	T	T	T	T	T	T	T	T	T	T	T	T	T	T	T	T	T	T	T	T	T	T	T	T	T	T	T	T	T	T	T	T	T	T	T	T	T	T	T	T	T	T
scaffold878	3317	C	T	Y	Y	Y	-	Y	Y	Y	Y	-	Y	Y	-	Y	Y	Y	Y	Y	Y	Y	Y	Y	Y	Y	Y	-	Y	Y	-	Y	Y	Y	Y	Y	Y	Y	Y	Y	Y	Y	Y	Y	Y	Y	Y	Y	Y
scaffold878	3341	G	A	R	R	R	R	R	R	R	R	R	R	R	R	R	R	R	R	R	R	R	R	R	R	R	R	R	R	R	R	R	R	R	R	R	R	R	R	R	R	R	R	R	R	R	R	R	R
scaffold878	3350	G	A	R	-	R	R	-	R	R	R	R	R	R	R	R	G	-	R	R	R	R	R	R	R	R	R	R	R	R	R	R	R	R	R	R	R	R	R	R	R	R	R	R	R	R	R	R	R
scaffold878	3422	G	A	R	R	R	R	R	R	R	R	R	R	R	R	R	R	R	R	R	R	R	R	R	R	R	R	R	R	R	R	R	R	R	R	R	R	R	R	R	R	R	R	R	R	R	R	R	R
scaffold878	3446	A	G	R	R	-	R	R	-	R	R	R	R	R	R	R	R	R	R	R	R	R	R	R	R	R	R	R	R	R	R	R	R	R	R	R	R	R	R	R	R	R	R	R	R	R	R	R	R
scaffold878	3509	T	A	W	W	W	W	W	A	W	W	W	W	W	W	W	W	W	W	W	W	W	W	W	W	W	W	W	W	W	W	W	W	W	W	W	W	W	W	W	W	W	W	W	W	W	W	W	W
scaffold878	3514	T	C	Y	Y	Y	Y	Y	C	Y	Y	Y	Y	Y	Y	Y	Y	Y	Y	Y	Y	Y	Y	Y	Y	Y	Y	Y	Y	Y	Y	Y	Y	Y	Y	Y	Y	Y	Y	Y	Y	Y	Y	Y	Y	Y	Y	Y	Y
scaffold878	3544	C	T	Y	Y	Y	Y	Y	T	Y	Y	Y	-	Y	Y	Y	Y	Y	Y	Y	Y	Y	Y	Y	Y	Y	Y	Y	Y	Y	Y	Y	Y	Y	Y	Y	Y	Y	Y	Y	Y	Y	Y	Y	Y	Y	Y	Y	Y
scaffold878	3554	T	C	Y	Y	Y	Y	Y	C	Y	Y	Y	C	Y	Y	Y	Y	Y	Y	Y	Y	Y	Y	Y	Y	Y	Y	Y	Y	Y	Y	Y	Y	Y	Y	Y	Y	Y	Y	Y	Y	Y	Y	Y	Y	Y	Y	Y	Y
scaffold878	3579	T	C	Y	Y	Y	Y	Y	-	Y	Y	Y	C	Y	Y	Y	Y	Y	Y	Y	Y	Y	Y	Y	Y	Y	Y	Y	Y	Y	Y	Y	Y	Y	Y	Y	Y	Y	Y	Y	Y	Y	Y	Y	Y	Y	Y	Y	Y
scaffold878	3677	C	T	Y	Y	Y	Y	Y	Y	Y	Y	Y	Y	Y	Y	Y	Y	Y	Y	Y	Y	Y	Y	Y	Y	Y	Y	Y	Y	Y	Y	Y	Y	Y	Y	Y	Y	Y	Y	Y	Y	Y	Y	Y	Y	Y	Y	Y	Y
scaffold878	3682	A	G	R	R	R	R	R	R	R	R	R	R	R	R	R	R	R	R	R	R	R	R	R	R	R	R	R	R	R	R	R	R	R	R	R	R	R	R	R	R	R	R	R	R	R	R	R	R
scaffold878	3745	G	A	R	R	R	R	R	-	R	R	R	R	R	R	R	R	R	R	R	R	R	R	R	R	R	R	R	R	R	R	R	R	R	R	R	R	R	R	R	R	R	R	R	R	R	R	R	R
scaffold878	3767	A	T	W	W	W	W	W	W	W	W	W	W	W	W	W	W	W	W	W	W	W	W	W	W	W	W	W	W	W	W	W	W	W	W	W	W	W	W	W	W	W	W	W	W	W	W	W	W
scaffold878	3798	A	G	R	R	R	R	R	R	R	R	R	R	R	R	R	R	R	R	R	R	R	R	R	R	R	R	R	R	R	R	R	R	R	R	R	R	R	R	R	R	R	R	R	R	R	R	R	R
scaffold878	3802	G	T	K	K	K	K	K	K	K	K	K	K	K	K	K	K	K	K	K	K	K	K	K	K	K	K	K	K	K	K	K	K	K	K	K	K	K	K	K	K	K	K	K	K	K	K	K	K
scaffold878	3871	C	A	A	A	A	A	A	A	A	A	A	A	A	A	A	A	A	A	A	A	A	A	A	A	A	A	A	A	A	A	A	A	A	A	A	A	A	A	A	A	A	A	A	A	A	A	A	A
scaffold878	3930	G	T	K	K	K	K	K	K	K	K	K	K	K	K	K	K	K	K	K	K	K	K	K	K	K	K	K	K	K	K	K	K	K	K	K	K	K	K	K	K	K	K	K	K	K	K	K	K
scaffold878	3963	C	G	S	S	S	S	S	S	S	S	S	S	S	S	S	S	S	S	S	-	S	S	S	S	S	S	S	S	S	S	S	S	S	S	S	S	S	S	S	S	S	S	S	S	S	S	S	S
scaffold878	4019	C	A	M	M	M	M	M	M	M	M	M	M	M	M	M	M	M	M	M	M	M	M	M	M	M	M	M	M	M	M	M	M	M	M	M	M	M	M	M	M	M	M	M	M	M	M	M	M
scaffold878	4059	C	T	Y	Y	Y	Y	Y	Y	Y	Y	Y	Y	Y	Y	Y	Y	Y	Y	Y	Y	Y	Y	Y	Y	Y	Y	Y	Y	Y	Y	Y	Y	Y	Y	Y	Y	Y	Y	Y	Y	Y	Y	Y	Y	Y	Y	Y	Y
scaffold878	4082	A	G	R	R	R	R	R	R	R	R	R	R	R	R	R	R	R	R	R	R	R	R	R	R	R	R	R	R	R	R	R	R	R	R	R	R	R	R	R	R	R	R	R	R	R	R	R	R
scaffold878	4108	C	A	M	M	M	M	M	M	-	M	M	M	M	M	-	M	M	-	M	M	M	M	M	M	M	-	M	M	M	M	M	M	M	M	M	M	M	M	M	M	-	M	M	M	M	M	M	M
scaffold878	4124	T	G	K	K	K	K	K	K	K	K	K	K	K	K	K	K	K	K	K	K	K	K	K	K	K	K	K	K	K	K	K	K	K	K	K	K	K	K	K	K	K	K	K	K	K	K	K	K
scaffold878	4180	C	A	M	M	-	M	M	M	M	M	-	M	M	M	M	M	M	M	M	-	M	M	-	M	M	M	M	M	M	M	M	M	-	M	M	M	M	M	M	M	M	M	M	M	M	M	M	M
scaffold878	4549	A	C	M	M	M	M	-	M	-	M	-	-	M	-	M	M	M	M	-	M	M	M	M	M	M	M	M	M	M	M	M	M	M	M	M	M	M	M	M	M	M	M	M	M	M	M	M	M
scaffold878	4624	G	C	S	-	S	S	-	S	S	S	-	S	S	S	S	S	S	S	S	S	S	S	S	S	S	S	S	S	S	S	S	S	S	S	S	S	G	S	S	S	S	S	-	S	S	S	S	S
scaffold878	4682	C	T	Y	Y	Y	-	Y	Y	-	Y	Y	Y	Y	Y	Y	Y	Y	Y	Y	Y	Y	Y	Y	Y	Y	Y	Y	Y	Y	Y	Y	Y	Y	Y	Y	Y	Y	Y	Y	Y	Y	Y	Y	Y	Y	Y	Y	Y
scaffold878	5181	G	T	K	K	K	K	K	K	K	K	K	-	K	K	K	K	K	K	K	K	K	K	K	K	K	K	K	K	K	K	K	K	K	K	K	K	K	K	K	K	K	K	K	K	K	K	K	K
scaffold878	5182	C	G	S	S	S	S	S	S	S	S	S	-	S	S	S	S	-	S	S	S	S	S	S	S	S	S	S	S	S	S	S	S	S	S	S	S	S	S	S	S	S	S	S	S	S	S	S	S
scaffold878	5224	T	G	K	K	K	K	K	K	K	K	K	-	K	K	K	K	K	K	K	K	K	K	K	K	K	K	K	K	K	K	K	K	K	K	K	K	K	K	K	K	K	K	K	K	K	K	K	K
scaffold878	5241	C	G	S	S	S	S	S	S	S	S	S	S	S	S	S	S	S	S	S	S	S	S	S	S	S	S	S	S	S	S	S	S	S	S	S	S	S	S	S	S	S	S	S	S	S	S	S	S
scaffold878	5288	G	T	K	K	-	K	K	K	K	K	K	K	K	K	K	K	K	K	K	K	K	K	K	K	K	K	K	K	K	K	K	K	K	K	K	K	K	K	K	K	K	K	K	K	K	K	K	K
scaffold878	5392	A	C	M	M	M	A	M	M	M	M	M	-	M	-	M	M	A	M	M	M	M	M	M	M	M	M	M	M	M	M	M	M	M	M	-	M	M	-	M	M	M	M	M	M	-	-	M	M
scaffold878	5399	A	G	R	A	R	R	R	R	R	R	-	-	R	A	R	-	R	R	R	R	R	R	R	R	R	R	R	R	R	R	R	R	R	R	R	R	R	R	R	R	R	-	R	R	R	R	R	R
scaffold878	5411	G	A	R	R	R	R	R	R	-	R	R	R	R	R	R	R	R	R	R	R	R	R	R	R	R	R	R	R	R	R	R	R	R	R	R	R	R	R	R	R	R	R	R	R	R	R	R	R
scaffold878	5422	C	G	S	C	S	-	S	S	S	S	S	-	S	-	S	S	S	S	S	S	S	S	S	S	S	S	S	S	S	S	S	S	S	S	S	S	S	S	S	S	S	S	S	S	S	S	S	S
scaffold878	5499	G	C	S	S	-	S	S	S	S	S	S	S	S	S	S	S	S	S	S	S	S	S	S	S	S	S	S	S	S	S	S	S	S	S	S	S	S	S	S	S	S	S	S	S	S	S	S	S
scaffold878	5544	C	T	Y	Y	-	C	Y	Y	C	-	-	C	Y	Y	Y	Y	Y	Y	Y	Y	Y	Y	Y	Y	Y	Y	C	Y	Y	Y	Y	Y	Y	Y	Y	Y	Y	-	C	Y	Y	Y	-	Y	Y	Y	Y	Y
scaffold878	5549	T	G	K	K	K	K	K	K	K	K	K	K	K	K	K	K	K	K	K	K	K	K	K	K	K	K	K	K	K	K	K	K	K	K	K	K	K	K	K	K	K	K	K	K	K	K	K	K
scaffold878	5571	A	G	R	R	R	R	R	R	R	R	R	R	R	R	R	R	R	R	R	R	R	R	R	R	R	R	R	R	R	R	R	R	R	R	R	R	R	R	R	R	R	R	R	R	R	R	R	R
scaffold878	5611	C	T	Y	Y	Y	Y	Y	Y	Y	Y	Y	Y	Y	Y	Y	Y	Y	Y	Y	Y	Y	Y	Y	Y	Y	Y	Y	Y	Y	Y	Y	Y	Y	Y	-	Y	Y	Y	Y	Y	Y	Y	Y	Y	Y	Y	Y	Y
scaffold878	5648	G	T	G	K	K	K	K	K	K	K	-	K	K	K	K	K	K	K	K	K	K	-	K	K	K	K	K	K	K	K	K	K	K	K	K	K	K	K	K	K	K	K	K	K	-	K	K	K
scaffold878	5663	C	A	M	-	M	M	M	M	M	M	M	M	M	M	M	M	M	M	-	M	M	M	M	M	M	C	M	M	M	M	M	M	-	M	M	M	M	M	M	M	M	M	M	M	M	M	M	M
scaffold878	5685	A	C	M	M	M	M	M	M	M	M	M	M	M	M	M	M	M	M	M	M	M	M	M	M	M	M	M	M	M	M	M	M	M	M	M	M	M	M	M	M	M	M	M	M	M	M	M	M
scaffold878	5703	A	G	R	R	R	R	R	R	R	R	R	R	R	R	R	R	R	R	R	R	R	R	R	R	R	R	R	R	R	R	R	R	R	R	R	R	R	R	R	R	R	R	R	R	R	R	R	R
scaffold878	5708	A	C	M	M	M	M	M	M	M	M	M	M	M	M	M	M	M	M	M	M	M	M	M	M	M	M	M	M	M	M	M	M	M	M	M	M	M	M	M	M	M	M	M	M	M	M	M	M
scaffold878	5739	T	G	K	K	K	K	K	-	K	K	K	K	K	K	K	K	K	K	K	K	K	K	K	K	K	K	K	K	K	K	K	K	K	K	K	K	K	K	K	K	K	K	K	K	K	K	K	K
scaffold878	5749	C	A	M	M	M	M	M	-	M	M	M	M	M	M	M	M	M	M	M	M	M	M	M	M	M	M	M	M	M	M	M	M	M	M	M	M	M	M	M	M	M	M	M	M	M	M	M	M
scaffold878	5753	C	A	M	M	M	M	M	A	M	M	M	M	M	M	M	M	M	M	M	M	M	M	M	M	M	M	M	M	M	M	M	M	M	M	M	M	M	M	M	M	M	M	M	M	M	M	M	M
scaffold878	5785	C	T	Y	Y	Y	Y	Y	Y	Y	Y	Y	Y	Y	Y	Y	Y	Y	Y	Y	Y	Y	Y	Y	Y	Y	Y	Y	Y	Y	Y	Y	Y	Y	Y	Y	Y	Y	Y	Y	Y	Y	Y	Y	Y	Y	Y	Y	Y
scaffold878	5796	A	C	M	M	M	M	M	M	M	M	M	M	M	M	M	M	M	M	M	M	M	M	M	M	M	M	M	M	M	M	M	M	M	M	M	M	M	M	M	M	M	M	M	M	M	M	M	M
scaffold878	5816	A	C	M	M	M	M	M	M	M	M	M	M	M	M	M	M	M	M	M	M	M	M	M	M	M	M	M	M	M	M	M	M	M	M	M	M	M	M	M	M	M	M	M	M	M	M	M	M
scaffold878	5914	G	A	G	R	-	R	R	R	R	R	R	R	R	R	R	R	R	R	R	R	R	R	R	R	R	R	R	R	R	R	-	R	-	R	R	R	R	R	R	R	R	R	R	R	R	R	R	R
scaffold878	5931	C	G	S	S	-	S	S	S	S	S	S	S	S	S	S	S	S	S	S	S	S	S	S	S	S	S	S	S	S	S	S	S	S	S	S	S	S	S	S	S	S	S	-	S	S	S	S	S
scaffold878	5949	T	G	K	K	K	K	K	K	K	K	K	K	K	K	K	K	K	K	K	K	K	K	K	K	K	K	K	K	K	K	K	K	K	K	K	K	K	K	K	K	K	K	K	K	K	K	K	K
scaffold878	6012	T	G	K	K	-	K	K	K	K	K	K	K	K	K	K	K	K	K	K	-	K	K	K	K	K	K	K	K	K	K	K	K	K	K	K	K	K	K	K	K	K	K	K	K	K	K	K	K
scaffold878	6015	A	C	M	M	-	M	M	M	M	M	M	M	M	M	M	M	M	M	M	M	M	M	M	M	M	M	M	M	M	M	M	M	M	M	M	M	M	M	M	M	M	M	M	M	M	M	M	M
scaffold878	7942	C	T	Y	Y	Y	Y	Y	Y	Y	Y	Y	Y	Y	-	Y	Y	Y	Y	Y	Y	Y	Y	Y	Y	Y	Y	Y	Y	Y	Y	Y	Y	Y	Y	Y	Y	Y	-	-	Y	Y	Y	Y	Y	-	Y	Y	Y
scaffold878	7963	T	C	Y	Y	Y	Y	Y	Y	Y	Y	Y	Y	Y	Y	Y	Y	Y	Y	Y	Y	Y	Y	Y	Y	Y	Y	Y	Y	Y	Y	Y	Y	Y	Y	Y	Y	Y	-	-	Y	Y	Y	Y	Y	-	Y	Y	Y
scaffold878	7995	A	T	W	W	W	W	W	W	W	W	W	W	W	W	W	-	W	W	W	W	W	W	W	W	W	W	W	W	W	W	W	W	W	W	W	W	W	-	-	W	W	W	W	W	-	W	W	W
scaffold880	1263	G	T	T	-	T	T	T	T	T	T	T	T	-	T	T	T	T	T	-	T	T	T	T	T	T	T	T	T	T	T	T	T	T	T	T	T	T	T	T	T	T	-	T	T	-	T	T	T
scaffold880	1277	G	T	T	-	T	T	T	T	-	T	-	T	-	-	T	T	T	T	T	T	T	T	T	T	T	T	T	T	T	T	T	T	T	T	T	T	T	T	T	T	T	-	T	T	-	T	T	T
scaffold883	3237	T	G	K	-	K	K	K	K	K	K	-	-	K	K	K	K	K	K	K	K	K	K	K	K	K	K	K	K	K	K	K	K	K	K	K	K	K	K	K	K	K	K	K	K	K	K	K	K
scaffold887	17982	A	C	C	C	C	-	-	C	-	C	-	C	C	-	C	C	C	C	C	-	C	C	C	C	C	C	C	C	C	C	-	C	C	C	C	C	C	C	C	C	C	C	C	C	C	C	C	C
scaffold887	18181	T	A	W	W	-	W	W	W	-	W	W	W	W	W	W	W	W	W	W	-	W	-	W	W	W	W	-	W	W	W	W	-	W	W	W	W	W	W	W	W	W	W	W	W	W	W	W	W
scaffold887	18468	T	G	K	-	K	K	K	K	K	K	K	-	-	-	K	K	K	K	K	K	K	K	K	K	K	K	K	K	K	K	K	K	K	K	K	K	K	K	-	K	K	K	K	K	-	K	K	K
scaffold892	43	G	A	G	-	G	G	-	G	G	G	G	G	G	-	R	G	-	-	R	-	G	R	G	G	G	G	G	G	G	G	G	G	R	G	G	G	G	G	G	G	G	G	G	G	G	G	G	G
scaffold892	59	T	C	T	T	T	T	-	T	T	T	T	T	T	-	Y	T	-	-	-	T	T	Y	T	T	T	T	T	T	T	T	T	T	Y	Y	T	T	T	T	T	T	T	T	T	T	T	T	T	T
scaffold892	64	C	T	Y	Y	Y	Y	Y	Y	Y	Y	Y	Y	Y	-	Y	Y	Y	Y	Y	Y	Y	Y	Y	Y	Y	Y	Y	Y	Y	Y	Y	Y	Y	Y	Y	Y	Y	Y	Y	Y	Y	Y	Y	Y	Y	Y	Y	Y
scaffold892	95	C	A	M	M	M	M	M	M	M	M	M	M	M	-	M	M	M	M	M	M	M	M	M	M	M	M	M	M	M	M	M	M	M	M	M	M	M	M	M	M	M	M	M	M	M	M	M	M
scaffold897	130	C	T	C	C	C	C	C	C	C	C	C	C	C	C	C	C	C	C	C	C	C	C	C	C	C	C	C	C	C	C	C	C	C	C	C	C	C	C	C	C	C	C	C	C	C	C	C	C
scaffold897	131	A	C	C	C	C	C	C	C	-	C	C	C	C	C	C	C	C	C	C	C	C	C	C	C	C	C	C	C	C	C	C	C	C	C	C	C	C	C	C	C	C	C	C	C	C	C	C	C
scaffold900	39930	G	A	A	A	A	A	A	A	A	A	A	A	A	A	A	A	A	A	A	-	A	A	A	A	A	A	A	A	A	A	A	A	A	A	A	A	A	A	A	A	A	A	A	A	A	A	A	A
scaffold900	40037	A	C	C	C	C	C	C	C	C	C	C	C	C	-	C	C	C	C	C	C	C	C	C	C	C	-	C	C	C	C	C	C	C	C	C	C	C	C	C	C	C	C	C	C	C	C	C	C
scaffold905	1798	T	G	K	K	K	K	K	K	K	K	K	K	K	K	K	K	K	K	-	K	K	K	K	K	K	K	K	K	K	K	K	K	-	K	K	K	K	K	-	K	K	K	K	-	K	K	K	-
scaffold905	1822	G	A	R	R	R	R	R	R	R	R	R	-	R	R	R	R	R	R	R	R	R	R	R	R	R	R	R	R	R	R	R	R	-	R	R	R	R	R	-	R	R	R	R	R	R	R	R	-
scaffold905	1851	A	G	R	R	R	R	R	R	R	R	R	-	R	R	R	R	R	R	R	R	R	R	R	R	R	R	R	R	R	R	R	R	R	R	R	R	R	R	R	R	R	R	R	R	R	R	R	A
scaffold905	1927	A	C	M	M	M	M	M	M	M	M	M	M	M	M	M	M	A	M	M	M	M	M	M	M	M	M	M	M	M	M	M	M	M	M	M	M	M	M	M	M	M	M	M	M	M	M	M	M
scaffold905	1949	C	G	S	S	S	S	-	S	S	S	S	S	S	S	S	S	C	S	S	S	S	S	S	S	-	S	S	S	S	S	S	S	S	S	S	S	S	S	S	S	S	S	S	S	S	S	S	S
scaffold905	1964	G	C	S	S	S	S	S	S	S	S	S	-	S	S	S	S	G	S	S	S	S	S	S	S	-	S	S	S	S	S	S	S	S	S	S	S	S	-	S	S	S	S	S	S	S	S	S	S
scaffold905	1969	T	G	K	K	K	K	K	K	K	K	K	-	K	K	K	K	T	K	K	K	K	-	K	K	K	K	K	K	K	K	K	K	K	K	K	K	K	K	K	K	K	K	K	K	K	K	K	K
scaffold905	1977	A	C	M	M	M	M	M	M	M	M	M	-	-	M	M	M	M	M	M	M	M	-	M	M	M	M	M	M	M	M	M	M	M	M	M	M	M	M	M	M	M	M	M	M	M	M	M	M
scaffold905	1993	G	C	S	S	S	S	S	S	-	S	S	S	S	S	S	S	S	S	S	S	S	-	S	S	-	S	S	S	S	S	S	S	S	S	S	S	S	S	S	S	S	S	S	S	S	S	S	S
scaffold905	2000	G	C	S	S	S	S	S	S	S	S	S	S	S	S	S	S	S	S	S	-	S	-	S	S	S	S	S	S	S	S	S	S	S	S	S	S	S	S	S	S	S	S	S	S	S	S	S	S
scaffold905	2002	T	G	K	K	K	K	K	K	K	K	K	K	K	K	K	K	K	K	K	-	K	-	K	K	K	K	K	K	K	K	K	K	K	K	K	K	K	K	K	K	K	K	K	K	K	K	K	K
scaffold905	2125	G	A	R	R	R	R	R	R	R	R	R	R	R	R	R	R	R	R	R	R	R	R	R	R	R	R	R	R	R	R	R	R	R	R	R	R	R	R	R	R	R	R	R	R	R	R	R	R
scaffold905	2132	G	C	S	S	S	S	S	S	S	S	S	S	S	S	S	-	S	S	S	S	S	S	S	S	S	S	S	S	S	S	S	S	S	S	S	S	S	S	S	S	S	S	S	S	S	S	S	S
scaffold905	2159	T	C	Y	Y	Y	Y	Y	Y	Y	Y	Y	Y	Y	Y	Y	Y	Y	Y	Y	Y	Y	Y	Y	Y	Y	Y	Y	Y	Y	Y	Y	Y	Y	Y	Y	Y	Y	Y	Y	Y	Y	Y	Y	Y	Y	Y	Y	Y
scaffold905	2173	A	T	W	W	W	W	W	W	W	W	W	W	W	W	W	W	-	W	W	W	W	-	W	W	W	W	W	W	W	W	W	W	W	W	W	W	W	W	W	W	W	W	W	W	-	W	W	W
scaffold905	2223	A	C	M	M	-	M	M	M	M	M	M	M	M	M	M	M	M	M	M	M	M	M	M	M	M	M	M	M	M	M	M	M	M	M	M	M	M	M	M	M	M	M	M	M	M	M	M	M
scaffold905	2226	T	G	K	K	K	K	K	K	K	K	K	K	K	K	K	K	K	K	K	K	K	K	K	K	K	K	K	K	K	K	K	K	K	K	K	K	K	K	K	K	K	K	K	K	K	K	K	K
scaffold905	2244	G	C	S	S	S	S	S	S	-	S	S	S	S	-	S	S	G	S	G	-	S	S	S	S	S	S	S	S	S	S	S	S	S	S	S	S	S	S	S	S	S	G	S	S	-	S	S	S
scaffold905	2245	C	T	Y	Y	Y	Y	Y	Y	Y	Y	Y	-	Y	Y	-	Y	Y	Y	Y	Y	Y	Y	Y	Y	Y	Y	Y	Y	Y	Y	Y	Y	Y	Y	Y	Y	Y	Y	Y	Y	Y	Y	Y	Y	Y	Y	Y	Y
scaffold905	2907	T	A	W	W	W	W	W	-	W	W	W	W	W	-	W	W	-	W	W	-	W	W	W	-	-	W	W	W	W	W	W	W	T	W	W	W	W	W	W	W	W	-	W	W	W	W	W	W
scaffold905	2916	A	G	R	R	R	R	R	-	-	R	R	R	R	R	R	R	-	R	R	-	R	R	R	-	-	R	R	R	R	R	R	R	A	R	R	R	R	R	R	R	R	A	-	R	R	R	R	R
scaffold905	3097	C	T	Y	Y	Y	Y	Y	Y	Y	Y	Y	Y	-	Y	Y	Y	Y	Y	Y	-	Y	Y	Y	Y	-	Y	Y	Y	Y	Y	Y	Y	Y	Y	Y	Y	-	Y	Y	Y	Y	Y	Y	Y	-	Y	Y	Y
scaffold905	3136	A	T	W	W	W	W	W	W	W	W	W	W	W	W	W	W	W	W	W	W	W	W	W	W	-	W	W	W	W	W	W	W	W	W	W	W	W	W	W	W	W	W	W	W	W	W	W	W
scaffold905	3186	A	G	R	R	-	R	-	-	R	R	-	R	A	R	R	R	R	R	R	A	R	R	R	R	-	R	R	R	R	R	-	R	R	R	R	R	A	-	R	R	R	R	R	-	R	R	R	R
scaffold905	3198	C	T	Y	Y	Y	Y	Y	Y	Y	Y	-	-	Y	Y	Y	-	Y	Y	Y	Y	Y	Y	Y	-	Y	Y	Y	Y	-	Y	Y	Y	Y	Y	Y	Y	Y	Y	Y	Y	Y	Y	C	Y	Y	Y	Y	Y
scaffold905	3205	G	C	S	S	-	S	S	S	S	S	S	S	S	S	S	S	S	S	S	S	S	S	S	S	S	S	S	S	S	S	S	S	S	S	S	S	S	S	S	S	S	S	S	S	S	S	S	S
scaffold905	3255	G	T	K	K	-	K	K	K	K	K	K	K	K	K	K	K	K	K	K	K	K	K	K	K	K	K	K	K	K	K	K	K	K	K	K	K	K	K	K	K	K	K	K	K	K	K	K	K
scaffold905	3280	A	G	R	R	R	R	R	R	R	R	R	-	R	R	R	-	R	R	R	R	R	R	R	R	R	R	R	R	R	R	R	R	R	R	R	R	R	R	R	R	R	R	R	R	R	R	R	R
scaffold905	3392	T	G	K	K	K	K	K	-	K	K	K	K	K	K	K	K	K	K	K	K	K	K	K	K	K	K	K	K	K	K	K	K	K	K	K	K	K	K	K	K	K	K	K	K	K	K	K	K
scaffold905	3504	T	C	Y	Y	Y	Y	Y	Y	Y	Y	Y	Y	Y	Y	Y	Y	Y	Y	Y	Y	Y	Y	Y	Y	Y	Y	Y	Y	Y	Y	Y	Y	Y	Y	Y	Y	Y	Y	Y	Y	Y	-	Y	Y	Y	Y	Y	Y
scaffold905	3509	T	G	K	K	K	K	K	K	K	K	K	K	K	K	K	K	K	K	K	K	K	K	K	K	K	K	K	K	K	K	K	K	K	K	K	K	K	K	K	K	K	K	K	K	K	K	K	K
scaffold905	3516	A	T	W	-	-	-	W	W	A	W	A	W	W	-	W	W	W	W	W	W	W	W	A	W	W	W	W	W	W	W	W	W	W	W	W	W	W	W	W	W	W	W	W	W	A	W	W	W
scaffold905	3523	C	T	Y	Y	Y	Y	Y	Y	Y	Y	Y	Y	Y	Y	Y	Y	Y	Y	Y	Y	Y	Y	Y	Y	Y	Y	Y	Y	Y	Y	Y	Y	Y	Y	Y	Y	Y	Y	Y	Y	Y	Y	Y	Y	Y	Y	Y	Y
scaffold905	3552	G	A	R	R	R	R	R	R	R	R	-	R	R	R	R	R	R	R	R	R	R	R	R	R	R	-	R	R	R	R	R	R	R	R	R	R	R	R	R	R	R	R	R	R	R	R	R	R
scaffold905	3554	A	G	R	R	R	R	R	R	R	R	-	R	R	R	R	R	R	R	R	R	R	R	R	R	R	-	R	R	R	R	R	R	R	R	R	R	R	R	R	R	R	R	R	R	R	R	R	R
scaffold905	3582	A	T	W	W	W	W	W	W	W	W	W	W	W	W	W	W	W	W	W	W	W	W	W	W	W	-	W	W	W	W	W	W	W	W	W	W	W	W	W	W	W	W	W	W	W	W	W	W
scaffold905	3584	C	T	Y	Y	Y	Y	Y	Y	Y	Y	Y	Y	Y	Y	Y	Y	Y	Y	Y	Y	Y	Y	Y	Y	Y	-	Y	Y	Y	Y	Y	Y	Y	Y	Y	Y	Y	Y	Y	Y	Y	Y	Y	Y	Y	Y	Y	Y
scaffold905	3590	G	C	S	S	S	S	S	S	S	S	S	S	S	S	S	S	S	S	S	S	S	S	S	S	S	-	S	S	S	S	S	S	S	S	S	S	S	S	S	S	S	S	S	S	S	S	S	S
scaffold905	3613	G	A	R	G	-	R	R	-	-	R	R	R	R	R	-	R	R	R	R	R	R	R	R	R	R	R	R	R	R	R	R	R	R	R	R	R	-	-	R	R	R	R	R	R	G	R	R	R
scaffold905	3637	C	T	Y	Y	Y	Y	Y	Y	Y	Y	Y	Y	Y	Y	Y	Y	Y	Y	Y	Y	Y	Y	Y	Y	Y	Y	Y	Y	Y	Y	Y	Y	Y	Y	Y	Y	Y	Y	Y	Y	Y	Y	Y	Y	Y	Y	Y	Y
scaffold905	4165	T	C	Y	Y	Y	Y	Y	Y	Y	Y	-	-	Y	-	Y	-	Y	Y	T	Y	T	Y	Y	Y	Y	Y	-	Y	Y	Y	-	Y	Y	Y	Y	Y	Y	Y	Y	Y	Y	T	Y	Y	Y	Y	Y	-
scaffold905	4669	G	T	K	K	K	K	K	-	-	K	K	K	-	K	K	K	K	K	K	K	K	K	-	K	K	K	K	K	K	K	K	K	K	K	K	K	K	K	K	K	K	K	K	K	K	K	K	K
scaffold905	4671	C	G	S	S	S	S	S	-	-	S	S	S	-	S	S	S	S	S	S	S	S	S	-	S	S	S	S	S	S	S	S	S	S	S	S	S	S	S	S	S	S	S	S	S	S	S	S	S
scaffold905	4697	G	A	R	R	R	R	R	R	R	R	R	R	R	R	-	R	R	R	R	R	R	R	R	R	R	R	R	R	R	R	R	R	R	R	R	R	R	R	R	R	R	R	R	R	R	R	R	R
scaffold905	4723	G	T	K	K	K	K	K	K	K	K	K	K	K	K	-	K	K	K	K	K	K	K	K	K	K	K	K	K	K	K	K	K	K	K	K	K	K	K	K	K	K	K	K	K	K	K	K	K
scaffold906	5512	C	T	C	C	C	C	C	-	C	C	C	C	Y	Y	C	C	Y	C	C	C	-	C	C	C	C	C	C	C	C	C	C	-	C	C	C	C	-	C	C	C	C	C	C	C	Y	C	C	C
scaffold906	5513	G	A	R	R	R	R	R	R	R	R	R	R	R	R	R	R	R	R	R	R	R	R	R	R	R	R	R	R	R	R	R	R	R	R	R	R	R	R	R	R	R	R	R	R	R	R	R	R
scaffold906	5680	C	T	Y	Y	Y	Y	Y	Y	Y	Y	Y	Y	Y	Y	Y	Y	Y	Y	Y	Y	Y	Y	Y	Y	Y	Y	Y	Y	Y	Y	Y	Y	Y	Y	Y	Y	Y	Y	Y	Y	Y	Y	-	Y	Y	Y	Y	Y
scaffold906	5734	G	A	R	R	R	R	R	R	R	R	R	R	R	R	R	R	R	R	R	R	R	R	R	R	R	R	R	R	R	R	R	R	R	R	R	R	R	R	R	R	R	R	R	R	R	R	R	R
scaffold906	5799	C	A	M	M	M	M	M	M	M	M	M	M	M	M	M	M	M	M	M	M	M	M	M	M	M	M	M	M	M	M	M	M	M	M	M	M	M	M	M	M	M	M	M	M	M	M	M	M
scaffold906	5805	C	A	C	M	-	C	M	C	C	C	C	C	M	M	-	M	M	M	C	-	M	C	M	M	M	C	M	M	C	C	C	M	M	C	C	-	M	C	-	C	M	C	C	C	M	M	C	C
scaffold906	5835	A	G	R	R	R	R	R	R	R	R	R	R	R	R	R	R	R	R	R	R	R	R	R	R	R	R	R	R	R	R	R	R	R	R	R	R	R	R	R	R	R	R	R	R	R	R	R	R
scaffold906	5861	A	C	M	M	M	M	M	M	M	M	M	M	M	M	M	M	M	M	M	M	M	M	M	M	-	M	M	M	M	M	M	M	M	M	M	M	M	M	M	M	M	M	M	M	M	M	M	M
scaffold906	5877	T	A	A	A	A	A	A	A	A	A	A	A	A	A	A	A	A	A	A	A	A	A	A	A	A	A	A	A	A	A	A	A	A	A	A	A	A	A	A	A	A	A	A	A	A	A	A	A
scaffold906	5948	G	C	S	S	S	S	S	S	S	S	S	S	S	S	S	S	S	S	S	S	S	S	S	S	-	S	S	S	S	S	S	S	S	S	S	S	S	S	S	S	S	S	S	S	S	S	S	S
scaffold906	5971	G	C	S	S	S	S	S	S	S	S	S	S	-	S	S	S	S	S	S	-	S	S	S	S	S	S	S	S	S	S	S	S	S	S	S	S	S	S	S	S	S	S	S	S	S	S	S	S
scaffold906	5976	C	G	S	S	S	S	S	S	S	S	S	-	-	-	S	S	S	S	S	-	S	S	S	S	S	S	S	S	S	S	S	S	S	S	S	S	S	S	S	S	-	S	S	S	S	S	S	S
scaffold906	5985	C	T	Y	Y	Y	Y	Y	Y	Y	Y	Y	Y	Y	Y	Y	Y	Y	Y	Y	-	Y	Y	Y	Y	Y	Y	Y	Y	Y	Y	Y	Y	Y	Y	Y	Y	Y	Y	Y	Y	Y	Y	Y	Y	Y	Y	Y	Y
scaffold906	5987	A	C	M	M	M	M	M	M	M	M	M	-	M	M	M	M	M	M	M	M	M	M	M	M	M	M	M	M	M	M	M	M	M	M	M	M	M	M	M	M	M	-	M	M	M	M	M	M
scaffold906	6005	C	A	M	M	M	M	M	M	M	M	M	M	M	M	M	M	M	M	M	M	M	M	M	M	M	M	M	M	M	M	M	M	M	M	M	M	M	M	M	M	M	-	M	M	M	M	M	M
scaffold906	6009	T	C	T	Y	Y	T	T	T	T	T	T	T	-	-	Y	-	Y	Y	T	Y	-	Y	Y	Y	Y	T	-	-	T	T	T	Y	Y	Y	T	Y	Y	-	Y	T	Y	-	T	Y	Y	Y	T	T
scaffold906	6030	C	T	-	Y	Y	Y	Y	Y	Y	Y	Y	Y	Y	Y	Y	Y	Y	Y	Y	Y	Y	Y	Y	Y	Y	Y	Y	Y	Y	Y	Y	Y	Y	Y	Y	Y	Y	Y	Y	Y	Y	-	Y	Y	Y	Y	Y	Y
scaffold906	19154	G	A	G	R	R	G	R	R	-	G	G	-	R	R	R	R	R	R	G	R	R	R	R	R	R	-	R	R	G	G	G	R	R	R	-	R	R	R	R	G	R	-	G	R	R	R	G	G
scaffold940	18500	G	T	G	-	-	G	-	-	G	G	G	-	G	G	-	G	G	G	G	G	G	-	G	G	G	K	G	G	G	G	G	G	G	G	-	G	G	G	G	G	G	G	G	G	-	G	G	G
scaffold940	20057	A	G	A	-	A	A	A	A	A	A	A	A	A	-	-	A	A	A	A	-	A	A	A	A	A	A	A	A	A	A	A	A	A	A	A	A	A	A	A	A	A	A	A	A	A	A	A	A
scaffold941	18857	C	G	G	C	S	C	S	-	S	G	-	-	-	S	-	S	G	C	C	C	G	C	C	C	C	-	S	G	G	C	C	C	C	S	S	G	C	C	S	S	S	S	C	C	C	G	G	C
scaffold944	6997	T	G	K	K	K	K	-	-	K	K	K	-	K	-	K	K	K	K	K	K	K	K	K	K	K	K	K	K	K	K	K	K	K	K	K	K	-	T	K	K	K	K	K	K	K	K	K	K
scaffold947	12900	G	T	G	G	G	G	G	-	G	G	-	G	-	G	G	G	G	G	G	G	G	-	G	G	G	K	G	G	G	G	G	G	G	G	K	G	G	G	G	G	G	G	G	G	G	G	G	G
scaffold948	10920	T	G	K	K	K	K	K	K	K	K	K	K	-	K	K	K	K	K	K	-	K	K	K	K	K	K	K	K	K	K	K	K	K	K	K	K	K	K	K	K	K	K	K	K	K	K	K	K
scaffold948	10922	T	C	Y	Y	Y	Y	Y	Y	Y	Y	Y	Y	-	Y	Y	Y	Y	Y	Y	-	Y	Y	Y	Y	Y	Y	Y	Y	Y	Y	Y	Y	Y	Y	Y	Y	Y	Y	Y	Y	Y	Y	Y	Y	Y	Y	Y	Y
scaffold948	10937	G	C	S	S	S	S	S	S	S	S	S	S	-	S	S	S	S	S	S	S	S	S	S	S	S	S	S	S	S	S	S	S	S	S	S	S	S	S	S	S	S	S	S	S	S	S	S	S
scaffold948	12012	T	C	Y	Y	Y	Y	Y	Y	Y	Y	Y	Y	Y	Y	Y	Y	Y	Y	Y	Y	Y	Y	Y	Y	Y	Y	Y	Y	Y	Y	Y	Y	Y	Y	Y	Y	Y	Y	Y	Y	Y	Y	Y	Y	Y	Y	Y	Y
scaffold948	12037	T	C	Y	Y	Y	Y	Y	Y	Y	Y	Y	Y	Y	-	Y	Y	Y	Y	Y	Y	Y	Y	Y	Y	Y	Y	Y	Y	Y	Y	Y	Y	Y	Y	Y	Y	Y	Y	Y	Y	Y	Y	Y	Y	Y	Y	Y	Y
scaffold948	12054	G	T	K	K	K	K	K	K	K	K	K	K	K	-	K	K	K	K	K	K	K	K	K	K	K	K	K	K	K	K	K	K	K	K	K	K	K	K	K	K	K	K	K	K	K	K	K	K
scaffold948	12069	G	T	-	K	K	K	K	K	K	K	K	K	K	K	K	K	K	K	K	K	K	K	K	K	K	K	K	K	K	K	K	K	K	K	K	K	K	K	K	K	K	K	K	K	K	K	K	K
scaffold948	12095	A	G	-	R	R	R	R	R	R	R	R	R	R	R	R	R	R	R	R	R	R	R	R	R	R	R	R	R	R	R	R	R	R	R	R	R	R	R	R	R	R	R	R	R	R	R	R	R
scaffold948	12115	T	C	Y	Y	Y	Y	Y	Y	Y	Y	Y	Y	Y	Y	Y	Y	Y	Y	Y	Y	Y	Y	Y	Y	Y	Y	Y	Y	Y	Y	Y	Y	Y	Y	Y	Y	Y	Y	Y	Y	Y	Y	Y	Y	Y	Y	Y	Y
scaffold948	12144	C	A	M	M	M	M	M	M	M	-	M	M	M	-	M	M	M	M	M	M	M	M	M	M	M	M	M	M	M	M	M	M	M	M	M	M	M	M	M	M	-	M	M	M	M	M	M	M
scaffold948	12149	A	C	M	M	M	M	M	M	M	M	M	M	M	M	M	M	M	M	M	M	M	M	M	M	M	M	M	M	M	M	M	M	M	M	M	M	M	M	M	M	M	M	M	M	M	M	M	M
scaffold948	12150	G	T	K	K	K	K	K	K	K	K	K	K	K	K	K	K	K	K	K	K	K	K	K	K	K	K	K	K	K	K	K	K	K	K	K	K	K	K	K	K	K	K	K	K	K	K	K	K
scaffold948	12165	G	A	R	R	R	R	R	R	R	R	R	R	R	R	R	R	R	R	R	R	R	R	R	R	R	R	R	R	R	R	R	R	R	R	R	R	R	R	R	R	R	R	R	R	R	R	R	R
scaffold948	12394	A	C	M	M	M	M	M	M	M	M	M	M	M	-	M	M	M	M	M	M	M	M	M	M	M	M	M	M	M	M	M	M	M	M	M	M	M	M	M	M	M	M	M	M	M	M	M	M
scaffold948	12408	A	G	R	R	R	R	R	R	R	R	R	R	R	-	R	R	R	R	R	R	R	R	R	R	R	R	R	R	R	R	R	R	R	R	R	R	R	R	R	R	R	R	R	R	R	R	R	R
scaffold948	12409	T	C	Y	Y	Y	Y	Y	Y	Y	Y	Y	Y	Y	-	Y	Y	Y	Y	Y	Y	Y	Y	Y	Y	Y	Y	Y	Y	Y	Y	Y	Y	Y	Y	Y	Y	Y	Y	Y	Y	Y	Y	Y	Y	Y	Y	Y	Y
scaffold948	12439	T	C	T	T	T	T	T	T	-	T	T	T	T	T	T	T	T	T	-	T	T	T	T	T	T	-	T	T	T	T	T	T	T	T	T	T	T	T	T	T	T	T	T	T	T	T	T	T
scaffold948	12456	G	T	K	K	K	K	K	K	K	K	K	K	K	K	K	K	K	K	K	K	K	K	K	K	K	K	K	K	K	K	K	K	K	K	K	K	K	K	K	K	K	K	K	K	K	K	K	K
[truncated: 7,991 more rows]
[truncated: 16 more columns]
